# Supplementary material for: Di-μ-thio­cyanato-κ2 N:S;κ2 S:N-bis­({2-morpholino-N-[1-(2-pyrid­yl)ethyl­idene]ethanamine-κ3 N,N′,N′′}(thio­cyanato-κN)cadmium)
Source: Acta Crystallogr Sect E Struct Rep Online. 2011 Jan 22;67(Pt 2):m251. doi: 10.1107/S1600536811002480 (PMC3051469; doi:10.1107/S1600536811002480)
Supplement: Supplementary file 2 [file e-67-0m251-Isup2.hkl]

# 
# h,k,l, Fc-squared, Fo-squared, sigma(Fo-squared) and status flag 
# 
data_I
_shelx_title ' sad in P2(1)/c' 
_shelx_refln_list_code          4 
_shelx_F_calc_maximum      252.82 
_exptl_crystal_F_000       928.00 
_reflns_d_resolution_high  0.7828 
 
loop_ 
 _symmetry_equiv_pos_as_xyz 
 'x, y, z' 
 '-x, y+1/2, -z+1/2' 
 '-x, -y, -z' 
 'x, -y-1/2, z-1/2' 
 
_cell_length_a     7.2934 
_cell_length_b    26.4035 
_cell_length_c    10.0111 
_cell_angle_alpha  90.000 
_cell_angle_beta  107.853 
_cell_angle_gamma  90.000 
 
_shelx_F_squared_multiplier     1.000 
 
loop_ 
 _refln_index_h 
 _refln_index_k 
 _refln_index_l 
 _refln_F_squared_calc 
 _refln_F_squared_meas 
 _refln_F_squared_sigma 
 _refln_observed_status 
   1   0   0    55106.32    54335.71    444.14 o 
   2   0   0      979.78     1022.45     20.34 o 
   3   0   0     9406.60     9863.10    154.72 o 
   4   0   0     9369.67     8960.88    107.17 o 
   5   0   0     9601.47     9511.98    117.71 o 
   6   0   0       74.85       58.71     21.49 o 
   7   0   0     1300.58     1335.49     64.21 o 
   8   0   0      599.06      694.41    108.09 o 
   1   1   0     3321.18     3333.80     33.48 o 
   2   1   0     8312.31     8129.46     68.52 o 
   3   1   0     3742.01     3721.96     34.13 o 
   4   1   0     1025.20      926.52     28.73 o 
   5   1   0     3080.78     3095.65     38.65 o 
   6   1   0      794.82      768.76     36.59 o 
   7   1   0     2012.41     1920.98     54.47 o 
   8   1   0       73.71       70.98     24.13 o 
   1   2   0      391.85      420.16      9.70 o 
   2   2   0    35121.12    36485.82    334.56 o 
   3   2   0       21.71       26.66      5.37 o 
   4   2   0     2784.98     2701.99     31.95 o 
   5   2   0     2996.44     2881.60     37.10 o 
   6   2   0        9.80       38.33     14.04 o 
   7   2   0        0.17       13.44     14.26 o 
   8   2   0      339.91      406.54     33.73 o 
   1   3   0    29363.19    29831.43    207.74 o 
   2   3   0    18254.16    18145.88    138.73 o 
   3   3   0    18697.47    18382.62    131.20 o 
   4   3   0      107.12       80.60      8.00 o 
   5   3   0     1719.15     1668.52     26.21 o 
   6   3   0     5952.76     5789.61    105.80 o 
   7   3   0     1627.11     1487.03     48.20 o 
   8   3   0     1801.60     1761.56     57.17 o 
   0   4   0    10756.57    10233.76     98.49 o 
   1   4   0    14578.51    14369.02     96.31 o 
   2   4   0     8648.61     9000.94     76.95 o 
   3   4   0     2491.43     2554.84     35.21 o 
   4   4   0    12995.11    12963.94     95.30 o 
   5   4   0     3001.53     2921.85     35.11 o 
   6   4   0      510.96      479.05     30.21 o 
   7   4   0      418.10      422.30     36.77 o 
   8   4   0     1514.22     1489.76     60.87 o 
   1   5   0     8707.33     8721.70     63.04 o 
   2   5   0     7813.27     8065.45     78.65 o 
   3   5   0       35.73       34.85      7.49 o 
   4   5   0      619.74      672.38     25.43 o 
   5   5   0      509.83      560.38     16.58 o 
   6   5   0        2.21        0.42     11.81 o 
   7   5   0        2.12      -12.69     12.69 o 
   8   5   0      854.68      820.83     62.09 o 
   0   6   0      365.17      411.78     15.02 o 
   1   6   0     6511.50     6358.80     45.53 o 
   2   6   0      250.61      275.64     20.55 o 
   3   6   0     1049.97      986.26     22.59 o 
   4   6   0    21385.23    21750.63    179.19 o 
   5   6   0    11922.47    11954.04     94.89 o 
   6   6   0       47.05       57.34     15.67 o 
   7   6   0      806.30      878.37     44.36 o 
   8   6   0     2160.48     2248.95     64.39 o 
   1   7   0    16854.73    16724.88    105.28 o 
   2   7   0    25966.40    26044.52    175.65 o 
   3   7   0    17131.35    17397.02    143.17 o 
   4   7   0      539.78      675.12     41.16 o 
   5   7   0      129.02      160.18     12.42 o 
   6   7   0     5203.82     5118.51    124.42 o 
   7   7   0     2406.58     2436.18     62.21 o 
   8   7   0       19.18       35.42     18.43 o 
   0   8   0    18963.00    19082.42    331.53 o 
   1   8   0       36.05       45.89      5.89 o 
   2   8   0     1439.61     1348.71     21.29 o 
   3   8   0       65.00       57.79      8.62 o 
   4   8   0      503.27      552.75     21.15 o 
   5   8   0     2022.22     2044.71     33.99 o 
   6   8   0     1152.53     1169.40     40.88 o 
   7   8   0      322.49      346.85     35.09 o 
   8   8   0      327.26      312.34     33.00 o 
   1   9   0     6528.42     6489.40     54.56 o 
   2   9   0    31801.38    31564.12    242.73 o 
   3   9   0     5393.00     5320.65     55.96 o 
   4   9   0     4664.89     4627.89     59.15 o 
   5   9   0     5227.34     5285.26     77.51 o 
   6   9   0     6914.93     6781.24    102.33 o 
   7   9   0     6736.72     6502.01    121.92 o 
   8   9   0      136.02      200.13     26.48 o 
   0  10   0     9876.07     9326.64    129.42 o 
   1  10   0    13235.56    13308.15     98.06 o 
   2  10   0     8592.08     8892.51     67.55 o 
   3  10   0     9696.03     9305.49     88.85 o 
   4  10   0     2711.04     2696.05     43.58 o 
   5  10   0     1981.74     2054.46     40.91 o 
   6  10   0     2469.19     2419.40     57.55 o 
   7  10   0      789.85      865.02     44.41 o 
   8  10   0     3336.67     3360.86     80.13 o 
   1  11   0      668.82      761.11     16.65 o 
   2  11   0     8440.54     8883.05     73.78 o 
   3  11   0       31.99       27.13      8.09 o 
   4  11   0      328.94      321.61     17.11 o 
   5  11   0       28.18       10.10      9.17 o 
   6  11   0     2307.98     2270.64     56.13 o 
   7  11   0      201.19      232.83     23.06 o 
   8  11   0      270.13      340.19     29.03 o 
   0  12   0      851.60      653.34     29.47 o 
   1  12   0    12776.09    12296.86     95.39 o 
   2  12   0      150.83      167.65     11.66 o 
   3  12   0     5842.26     5967.60     67.95 o 
   4  12   0     5210.29     5090.69     59.59 o 
   5  12   0     3074.30     2951.41     46.74 o 
   6  12   0     2463.76     2524.37     53.10 o 
   7  12   0       37.33       69.73     16.96 o 
   8  12   0     4231.90     4199.35     80.76 o 
   1  13   0      734.29      707.69     17.56 o 
   2  13   0     9299.34     8837.36     83.58 o 
   3  13   0     5089.57     4705.70     54.46 o 
   4  13   0      601.74      594.82     22.55 o 
   5  13   0      311.50      336.07     19.85 o 
   6  13   0     7604.52     7454.31     98.30 o 
   7  13   0     4124.46     3911.49     72.74 o 
   8  13   0     1121.48     1093.42     47.33 o 
   0  14   0     1820.01     2190.25     56.17 o 
   1  14   0     2258.59     2276.71     32.06 o 
   2  14   0      103.22      133.86     12.76 o 
   3  14   0       11.37       18.48      7.32 o 
   4  14   0       89.78      108.36     12.09 o 
   5  14   0      106.50      126.53     14.21 o 
   6  14   0      278.23      334.60     24.69 o 
   7  14   0       19.40       38.91     15.99 o 
   8  14   0       12.80       15.47     16.24 o 
   1  15   0     1583.83     1510.90     28.46 o 
   2  15   0    10952.90    10826.56    100.52 o 
   3  15   0     6904.81     6954.12     68.76 o 
   4  15   0        4.66        8.72      7.53 o 
   5  15   0      350.42      367.19     26.42 o 
   6  15   0     2970.48     2844.77     57.40 o 
   7  15   0     3200.45     3136.04     65.36 o 
   0  16   0    10560.45    10886.17    161.90 o 
   1  16   0     8551.94     8094.81     87.55 o 
   2  16   0        8.82       29.39      8.79 o 
   3  16   0     7199.71     7521.20     81.33 o 
   4  16   0     7028.09     7017.75     75.15 o 
   5  16   0     4739.09     4568.71     62.38 o 
   6  16   0     1416.45     1400.77     43.52 o 
   7  16   0      230.05      244.69     24.23 o 
   1  17   0       94.50      115.53     14.69 o 
   2  17   0      108.34      146.58     12.92 o 
   3  17   0      268.08      274.48     18.97 o 
   4  17   0       14.29       11.00     11.69 o 
   5  17   0        3.02       19.64     10.24 o 
   6  17   0      485.15      541.63     30.97 o 
   7  17   0      175.22      175.19     24.55 o 
   0  18   0     4233.59     4183.90     89.44 o 
   1  18   0     1685.98     1701.52     32.74 o 
   2  18   0     1131.07     1103.62     30.05 o 
   3  18   0     4749.05     4665.93     61.89 o 
   4  18   0     3329.03     3314.19     55.28 o 
   5  18   0      838.74      847.38     27.98 o 
   6  18   0     1042.21     1051.34     57.92 o 
   7  18   0     1287.76     1302.00     72.26 o 
   1  19   0     4076.60     3954.02     53.30 o 
   2  19   0    13404.90    13625.94    188.92 o 
   3  19   0     3669.78     3880.52     62.01 o 
   4  19   0      770.28      841.60     32.35 o 
   5  19   0     2478.45     2446.01     65.32 o 
   6  19   0      858.23      921.85     48.18 o 
   7  19   0     4294.44     4322.34    139.17 o 
   0  20   0     6739.91     6633.38    130.89 o 
   1  20   0      124.29      163.97     13.95 o 
   2  20   0       16.51       46.75     13.98 o 
   3  20   0      119.08      110.11     18.92 o 
   4  20   0     1050.16     1025.82     34.94 o 
   5  20   0     1569.26     1631.07     70.41 o 
   6  20   0      118.90       94.53     36.95 o 
   7  20   0      160.75      226.37     52.49 o 
   1  21   0     1016.02     1030.41     32.60 o 
   2  21   0     2175.88     2217.23     56.48 o 
   3  21   0     2456.68     2351.72     59.08 o 
   4  21   0      695.93      795.88     34.25 o 
   5  21   0       29.34       31.57     16.86 o 
   6  21   0      990.80     1082.88     63.23 o 
   0  22   0     5733.80     5653.69    115.02 o 
   1  22   0     4180.56     4150.63    103.60 o 
   2  22   0      465.38      448.54     43.86 o 
   3  22   0      714.16      691.05     51.36 o 
   4  22   0     9477.84     9329.82    148.46 o 
   5  22   0     2924.18     2968.32     88.14 o 
   6  22   0        3.10       43.79     26.94 o 
   1  23   0     2363.59     2347.77     50.91 o 
   2  23   0       50.59       48.08     16.19 o 
   3  23   0      849.77      867.88     40.39 o 
   4  23   0      362.40      352.04     29.81 o 
   5  23   0      447.84      507.83     49.70 o 
   6  23   0     1355.20     1327.15     71.79 o 
   0  24   0     6598.62     6580.69    129.89 o 
   1  24   0     2040.35     2078.80     48.95 o 
   2  24   0      474.97      484.37     34.40 o 
   3  24   0     1259.82     1268.46     47.19 o 
   4  24   0     1164.05     1229.34     48.24 o 
   5  24   0      623.99      674.81     82.88 o 
   6  24   0       38.50       62.84     29.54 o 
   1  25   0     5284.04     5159.19     81.48 o 
   2  25   0     3443.77     3226.38     74.04 o 
   3  25   0     3708.99     3648.44    103.26 o 
   4  25   0      690.88      680.37     48.85 o 
   5  25   0     1552.61     1654.20    112.58 o 
   0  26   0     2670.56     2696.48     80.33 o 
   1  26   0      516.47      612.59     32.64 o 
   2  26   0       29.72       44.78     16.86 o 
   3  26   0        8.40       26.82     16.52 o 
   4  26   0     1227.45     1114.08     89.79 o 
   5  26   0     1351.52     1375.17    107.06 o 
   1  27   0      526.69      601.03     33.30 o 
   2  27   0     1049.53      930.42     58.13 o 
   3  27   0      243.98      246.66     29.04 o 
   4  27   0      363.87      437.21     73.21 o 
   5  27   0      528.00      569.82     82.88 o 
   0  28   0    13146.08    12867.37    212.20 o 
   1  28   0     1110.70     1161.02     40.03 o 
   2  28   0       71.35       74.42     23.48 o 
   3  28   0      514.12      542.37     40.04 o 
   4  28   0     2070.17     2065.86    127.09 o 
   1  29   0     1160.64     1148.38     41.17 o 
   2  29   0     2671.36     2650.68     71.25 o 
   3  29   0      696.19      777.03     90.48 o 
   4  29   0       28.89       97.39     49.73 o 
   0  30   0       78.44      139.15     31.77 o 
   1  30   0      353.28      417.24     30.19 o 
   2  30   0      627.24      743.21     45.71 o 
   3  30   0      282.58      338.44     64.23 o 
   4  30   0      382.27      405.44     74.59 o 
   1  31   0     2681.86     2797.48     73.45 o 
   2  31   0     2794.91     2867.87     95.63 o 
   3  31   0     2891.79     2943.72    147.12 o 
   0  32   0      572.40      471.64     46.10 o 
   1  32   0     1927.94     1967.24     62.19 o 
   2  32   0        8.95       -3.45     35.92 o 
   1  33   0      408.41      414.25     36.46 o 
  -9   1   1     1397.53     1416.61     55.21 o 
  -8   1   1      125.25      104.14     21.48 o 
  -7   1   1     2740.27     2598.49     62.67 o 
  -6   1   1     1945.77     2010.11     50.45 o 
  -5   1   1     4980.25     4950.81     75.61 o 
  -4   1   1     3021.72     3077.60     39.11 o 
  -3   1   1     9475.56     9539.92     74.19 o 
  -2   1   1    10206.97    10156.53     81.45 o 
  -1   1   1    26101.36    26284.21    245.26 o 
   0   1   1      487.04      510.88     34.09 o 
   1   1   1     1282.27     1300.97     17.47 o 
   2   1   1     8639.55     8546.90     73.01 o 
   3   1   1     8831.29     9072.90     75.08 o 
   4   1   1     7178.38     7169.54     72.91 o 
   5   1   1      244.69      264.08     20.78 o 
   6   1   1     3705.53     3579.78     76.17 o 
   7   1   1     2325.31     2262.48     60.05 o 
   8   1   1     1615.86     1556.53     77.26 o 
  -9   2   1     1343.24     1349.28     53.85 o 
  -8   2   1     2522.85     2450.56     65.85 o 
  -7   2   1      340.34      385.56     46.86 o 
  -6   2   1      509.11      500.09     30.63 o 
  -5   2   1     2721.90     2862.82     41.18 o 
  -4   2   1    20002.34    20595.14    204.28 o 
  -3   2   1     6949.88     6746.49     64.08 o 
  -2   2   1     9783.51    10398.87     83.13 o 
  -1   2   1     7217.24     6943.55     78.05 o 
   1   2   1    11600.29    11545.34    122.62 o 
   2   2   1        9.29        0.13      5.15 o 
   3   2   1      389.64      405.11     13.84 o 
   4   2   1     4550.79     4508.53     45.67 o 
   5   2   1     6996.76     7000.89     93.39 o 
   6   2   1     5823.73     5647.01    173.40 o 
   7   2   1      120.96      102.82     22.56 o 
   8   2   1      249.98      255.72     28.44 o 
  -9   3   1       47.00      120.63     24.05 o 
  -8   3   1      152.70      197.11     25.60 o 
  -7   3   1      493.53      483.74     34.69 o 
  -6   3   1     1221.14     1176.19     39.38 o 
  -5   3   1      123.24      137.59     12.89 o 
  -4   3   1      145.66      276.22     16.24 o 
  -3   3   1     2496.64     2728.50     38.06 o 
  -2   3   1    10236.37    10641.12    114.43 o 
  -1   3   1    10050.22    10263.23     77.43 o 
   0   3   1      543.24      436.24     11.66 o 
   1   3   1     6592.52     6820.49     61.34 o 
   2   3   1     3332.59     3397.87     71.08 o 
   3   3   1      797.71      815.33     16.54 o 
   4   3   1       53.77       51.45      7.30 o 
   5   3   1        0.05       43.26     12.95 o 
   6   3   1        4.32       37.78     15.31 o 
   7   3   1       23.13       19.70     17.05 o 
   8   3   1      236.79      272.14     41.67 o 
  -9   4   1     3985.60     3959.89     91.45 o 
  -8   4   1     2999.93     2809.44     71.15 o 
  -7   4   1     1281.42     1255.41     44.46 o 
  -6   4   1      300.99      312.46     33.20 o 
  -5   4   1      493.86      495.56     17.51 o 
  -4   4   1    32614.13    32238.79    263.54 o 
  -3   4   1     1010.35      967.81     22.24 o 
  -2   4   1     1208.97     1335.92     24.92 o 
  -1   4   1      862.89      908.65     15.99 o 
   0   4   1    11794.47    11836.28     93.87 o 
   1   4   1    21983.07    22409.22    179.99 o 
   2   4   1      598.92      750.90     19.07 o 
   3   4   1     2774.91     2895.57     38.58 o 
   4   4   1       38.56       39.12      6.98 o 
   5   4   1    10209.93     9974.89     85.76 o 
   6   4   1      825.71      877.25     35.53 o 
   7   4   1       70.18       94.36     19.06 o 
   8   4   1      598.30      649.03     60.18 o 
  -8   5   1       59.97       63.22     18.83 o 
  -7   5   1     1877.32     1818.96     60.89 o 
  -6   5   1     7916.13     7724.14    125.39 o 
  -5   5   1     7713.43     7737.67     79.92 o 
  -4   5   1      622.35      900.02     66.51 o 
  -3   5   1     5349.08     5485.16     60.60 o 
  -2   5   1    23398.27    22832.21    171.97 o 
  -1   5   1      404.66      324.73      9.25 o 
   0   5   1     1186.63     1241.21     17.02 o 
   1   5   1    33545.73    34610.40    219.85 o 
   2   5   1    12333.20    12688.31    107.51 o 
   3   5   1    18021.43    18443.77    190.78 o 
   4   5   1     1646.62     1571.36     25.22 o 
   5   5   1        2.04       20.95      9.60 o 
   6   5   1     1800.41     1898.24     50.82 o 
   7   5   1     5290.76     5087.85     93.31 o 
   8   5   1      677.64      680.10     43.49 o 
  -8   6   1      357.14      291.56     49.02 o 
  -7   6   1     2669.86     2636.91     63.59 o 
  -6   6   1     3540.00     3335.35     72.28 o 
  -5   6   1       71.34       99.73     15.05 o 
  -4   6   1     1282.15     1457.70     28.94 o 
  -3   6   1     2637.38     2825.98     37.99 o 
  -2   6   1      760.04      707.93     16.68 o 
  -1   6   1     6925.75     6694.59     47.78 o 
   0   6   1      302.86      336.03     16.40 o 
   1   6   1     5033.79     5151.62     41.02 o 
   2   6   1    12116.22    12491.40    115.07 o 
   3   6   1      287.11      259.88     17.44 o 
   4   6   1     1427.23     1466.69     24.94 o 
   5   6   1      511.92      529.45     18.08 o 
   6   6   1       30.72       38.97     14.86 o 
   7   6   1     1166.30     1194.00     51.44 o 
   8   6   1      603.53      651.04     42.32 o 
  -8   7   1        2.25       25.04     16.79 o 
  -7   7   1      460.50      456.09     34.49 o 
  -6   7   1     1723.22     1724.95     47.50 o 
  -5   7   1     4059.33     4026.44     56.12 o 
  -4   7   1        0.76       -3.09      6.99 o 
  -3   7   1     8747.99     8674.27     81.92 o 
  -2   7   1    11525.42    11974.94     99.49 o 
  -1   7   1    18757.59    18413.66    115.17 o 
   0   7   1     3361.09     3356.84     35.79 o 
   1   7   1      103.85      142.41      6.52 o 
   2   7   1    11384.48    11571.65     97.52 o 
   3   7   1      647.50      666.32     28.82 o 
   4   7   1     5104.35     5073.30     63.17 o 
   5   7   1       46.23       60.59      9.15 o 
   6   7   1     2829.48     2866.63     63.29 o 
   7   7   1     1523.97     1628.38     52.26 o 
   8   7   1     1284.95     1312.66     53.15 o 
  -8   8   1     6715.12     6372.45    111.61 o 
  -7   8   1     2228.33     2181.95     58.26 o 
  -6   8   1      207.58      200.51     21.98 o 
  -5   8   1     9406.38     9102.04    154.04 o 
  -4   8   1     1632.39     1489.03     30.58 o 
  -3   8   1    18134.17    18204.09    148.64 o 
  -2   8   1    12459.55    12960.25    106.90 o 
  -1   8   1     1241.61     1178.93     17.96 o 
   0   8   1    10229.61     9715.25     90.13 o 
   1   8   1    34511.90    34201.41    219.15 o 
   2   8   1     9174.16     9550.96     93.41 o 
   3   8   1        0.44        3.00      6.46 o 
   4   8   1    17075.92    17229.30    138.27 o 
   5   8   1     4520.70     4473.81     51.09 o 
   6   8   1     3649.01     3533.31     71.20 o 
   7   8   1        9.01       22.11     15.85 o 
   8   8   1     1122.29     1132.30     47.41 o 
  -8   9   1      108.29      173.48     24.85 o 
  -7   9   1      431.35      451.59     32.87 o 
  -6   9   1      538.06      600.29     34.19 o 
  -5   9   1      153.18      154.89     17.66 o 
  -4   9   1     1286.72     1406.92     30.13 o 
  -3   9   1     1262.53     1422.12     27.57 o 
  -2   9   1     7497.84     7462.29     58.94 o 
  -1   9   1     2285.66     2142.95     33.28 o 
   0   9   1     1550.26     1599.60     28.94 o 
   1   9   1      254.22      295.31      9.24 o 
   2   9   1     2802.66     2986.32     42.91 o 
   3   9   1     5506.82     5580.69     62.22 o 
   4   9   1      367.73      383.11     19.15 o 
   5   9   1      358.71      371.67     19.98 o 
   6   9   1        0.60        8.40     12.14 o 
   7   9   1      319.45      355.63     35.84 o 
   8   9   1       24.01       68.28     18.42 o 
  -8  10   1     1138.95     1131.49     46.98 o 
  -7  10   1      775.28      855.90     42.27 o 
  -6  10   1       18.30       38.53     15.25 o 
  -5  10   1     1100.95     1109.64     35.06 o 
  -4  10   1     2603.03     2564.22     41.85 o 
  -3  10   1     5834.67     6025.40     65.40 o 
  -2  10   1     2480.80     2548.91     34.17 o 
  -1  10   1      534.45      551.70     17.93 o 
   0  10   1     8436.07     8098.14     73.67 o 
   1  10   1    10686.89    10864.40     82.10 o 
   2  10   1     1474.30     1555.39     24.66 o 
   3  10   1      842.96      874.46     22.48 o 
   4  10   1     2075.78     2033.12     35.08 o 
   5  10   1     4975.58     4792.10     61.61 o 
   6  10   1      585.44      603.39     36.77 o 
   7  10   1       43.19       44.55     15.93 o 
   8  10   1      888.23      947.53     45.18 o 
  -8  11   1      187.47      169.16     25.57 o 
  -7  11   1     4071.99     3929.34     80.08 o 
  -6  11   1    10900.12    10555.13    135.12 o 
  -5  11   1     1741.39     1768.93     44.36 o 
  -4  11   1       11.78       20.69     10.37 o 
  -3  11   1     1254.78     1279.72     24.69 o 
  -2  11   1    11944.59    11516.93     90.91 o 
  -1  11   1    15724.79    14983.23    121.42 o 
   0  11   1     1546.63     1600.85     27.28 o 
   1  11   1       27.42       37.59      6.32 o 
   2  11   1    14678.16    14577.17    107.92 o 
   3  11   1    12959.60    12862.95    128.18 o 
   4  11   1     1841.38     1925.57     37.25 o 
   5  11   1     1148.38     1149.08     29.69 o 
   6  11   1     2919.43     2816.43     70.40 o 
   7  11   1     2631.56     2529.88     69.50 o 
   8  11   1     1604.93     1594.89     50.42 o 
  -8  12   1      329.40      399.33     34.96 o 
  -7  12   1      829.48      901.62     41.39 o 
  -6  12   1      325.85      379.05     28.25 o 
  -5  12   1     3014.34     3029.93     59.21 o 
  -4  12   1      481.67      549.77     23.64 o 
  -3  12   1     7879.47     7925.93     73.52 o 
  -2  12   1      794.98      711.92     17.14 o 
  -1  12   1     4991.57     5282.55     57.28 o 
   0  12   1     1744.47     1692.49     29.15 o 
   1  12   1     2843.79     2906.94     33.57 o 
   2  12   1      661.99      645.32     15.62 o 
   3  12   1      217.00      281.11     17.96 o 
   4  12   1     7118.62     7119.80     81.04 o 
   5  12   1      345.30      333.15     19.83 o 
   6  12   1      411.09      418.63     27.26 o 
   7  12   1      149.66      155.67     20.60 o 
   8  12   1       47.60       70.48     19.31 o 
  -8  13   1      248.91      215.50     24.74 o 
  -7  13   1     1559.28     1467.67     43.76 o 
  -6  13   1     5280.36     5009.74     76.37 o 
  -5  13   1     1541.10     1560.24     38.05 o 
  -4  13   1        0.26        1.28      8.56 o 
  -3  13   1        4.54        8.93      6.01 o 
  -2  13   1     2685.81     2439.69     41.09 o 
  -1  13   1     2906.91     2956.31     41.09 o 
   0  13   1     5627.66     5994.18     63.91 o 
   1  13   1     1399.23     1281.12     21.80 o 
   2  13   1     3454.12     3477.57     38.92 o 
   3  13   1     6811.09     6782.12     71.75 o 
   4  13   1       84.17       96.23     16.15 o 
   5  13   1     1142.00     1096.89     29.82 o 
   6  13   1      802.51      813.15     35.26 o 
   7  13   1      554.75      622.96     35.51 o 
  -8  14   1      546.06      599.48     37.35 o 
  -7  14   1     5107.93     4982.83     82.58 o 
  -6  14   1      488.72      548.64     31.56 o 
  -5  14   1     1981.31     2016.61     43.59 o 
  -4  14   1     7582.90     7668.08     86.63 o 
  -3  14   1     6982.14     6749.06     67.29 o 
  -2  14   1     1856.20     1658.05     34.38 o 
  -1  14   1    15791.17    15788.79    148.47 o 
   0  14   1    14264.29    13857.06    119.88 o 
   1  14   1     5118.43     5093.75     51.04 o 
   2  14   1    13565.95    13735.76    117.26 o 
   3  14   1     1903.42     1924.36     33.84 o 
   4  14   1     5077.04     5018.67     72.97 o 
   5  14   1     6245.21     6239.53     81.45 o 
   6  14   1       13.99       24.80     13.68 o 
   7  14   1      625.90      645.58     36.79 o 
  -8  15   1      318.61      433.54     33.06 o 
  -7  15   1      652.04      660.91     52.29 o 
  -6  15   1     4008.50     3863.30     66.78 o 
  -5  15   1     1840.95     1788.16     41.41 o 
  -4  15   1      880.06      936.25     24.90 o 
  -3  15   1      210.89      241.04     15.24 o 
  -2  15   1     8852.85     8849.72     97.93 o 
  -1  15   1      532.14      491.14     23.13 o 
   0  15   1      424.77      392.54     18.23 o 
   1  15   1     1925.02     1807.27     41.71 o 
   2  15   1      740.11      740.11     20.29 o 
   3  15   1     3124.22     3165.65     60.44 o 
   4  15   1      195.11      236.93     16.98 o 
   5  15   1        8.42        1.02     10.88 o 
   6  15   1      286.91      317.73     27.96 o 
   7  15   1     1460.97     1488.71     51.50 o 
  -8  16   1      536.15      572.10     45.99 o 
  -7  16   1      200.17      219.56     23.44 o 
  -6  16   1        8.05       18.07     13.32 o 
  -5  16   1     1850.61     1806.60     41.92 o 
  -4  16   1        1.09        1.39      7.61 o 
  -3  16   1     5735.64     5779.04     69.11 o 
  -2  16   1     2668.84     2871.18     48.87 o 
  -1  16   1       24.54       64.75     11.10 o 
   0  16   1        5.36       19.31     13.05 o 
   1  16   1      402.58      416.48     15.67 o 
   2  16   1     3476.38     3404.01     45.91 o 
   3  16   1      832.76      892.15     27.95 o 
   4  16   1     7362.52     7119.19     88.87 o 
   5  16   1       59.73       41.52     16.38 o 
   6  16   1      943.03      967.32     40.07 o 
   7  16   1       30.15       37.90     33.15 o 
  -7  17   1     1364.46     1270.49     62.06 o 
  -6  17   1     4095.10     4182.58     70.91 o 
  -5  17   1     2854.47     2877.65     48.10 o 
  -4  17   1     1754.45     1738.79     34.23 o 
  -3  17   1     3082.68     3052.80     47.76 o 
  -2  17   1    19509.66    19474.85    183.07 o 
  -1  17   1    28722.70    28189.27    220.05 o 
   0  17   1      119.43      153.35     17.48 o 
   1  17   1        2.92       -4.94      7.35 o 
   2  17   1     7826.00     7838.60     80.66 o 
   3  17   1     9134.90     9329.58    108.60 o 
   4  17   1     1745.31     1754.47     36.89 o 
   5  17   1      197.51      201.68     18.78 o 
   6  17   1     1014.70      992.60     63.89 o 
   7  17   1     3895.83     3732.05    122.22 o 
  -7  18   1       32.80       28.09     15.61 o 
  -6  18   1        1.31        6.52     11.11 o 
  -5  18   1     2747.61     2708.53     53.23 o 
  -4  18   1     4251.84     4170.11     69.24 o 
  -3  18   1     4066.79     4094.76     57.59 o 
  -2  18   1       23.66       42.73     11.08 o 
  -1  18   1      340.95      392.51     32.81 o 
   0  18   1     5669.53     5562.40     73.24 o 
   1  18   1     4363.18     4122.61     48.20 o 
   2  18   1       46.53       53.82      9.52 o 
   3  18   1       10.12       31.79     11.29 o 
   4  18   1      416.66      422.20     41.88 o 
   5  18   1     1726.02     1754.62     47.33 o 
   6  18   1     1485.69     1633.43     76.89 o 
   7  18   1      223.26      195.27     40.24 o 
  -7  19   1       33.25       51.25     18.59 o 
  -6  19   1      110.73      110.98     15.88 o 
  -5  19   1       17.71       29.98     16.57 o 
  -4  19   1       56.30       51.25     12.05 o 
  -3  19   1      126.32      121.03     13.62 o 
  -2  19   1     3056.52     2826.52     68.39 o 
  -1  19   1      102.46      127.53     12.85 o 
   0  19   1      845.89      949.26     29.41 o 
   1  19   1      181.03      233.09     16.94 o 
   2  19   1      228.51      247.09     19.66 o 
   3  19   1     1892.77     1721.88     56.73 o 
   4  19   1       30.28       14.91     13.70 o 
   5  19   1       11.49       14.90     17.22 o 
   6  19   1       39.49       70.33     37.99 o 
   7  19   1     1466.66     1406.22     78.63 o 
  -7  20   1     2527.13     2540.17     76.48 o 
  -6  20   1        0.97        7.35     15.85 o 
  -5  20   1     2766.07     2689.60     59.62 o 
  -4  20   1     6602.75     6487.50     82.12 o 
  -3  20   1     6693.66     6717.03     80.60 o 
  -2  20   1     2765.69     2761.02     52.26 o 
  -1  20   1     1048.64     1059.80     47.89 o 
   0  20   1     7688.76     7871.79     97.06 o 
   1  20   1     4553.75     4511.91     62.49 o 
   2  20   1      268.37      268.79     20.85 o 
   3  20   1      598.79      526.95     28.45 o 
   4  20   1     4892.31     4778.21    112.98 o 
   5  20   1     2291.81     2374.79     69.97 o 
   6  20   1     1918.91     1964.92     84.74 o 
  -7  21   1      935.90     1078.13    140.21 o 
  -6  21   1      930.62      898.90     51.13 o 
  -5  21   1     2580.69     2604.48     68.82 o 
  -4  21   1        1.90       -4.35     11.15 o 
  -3  21   1     3562.81     3598.08     56.28 o 
  -2  21   1     2377.07     2430.13     49.92 o 
  -1  21   1     4873.00     4823.01     63.99 o 
   0  21   1     2629.13     2730.10     52.00 o 
   1  21   1      638.09      652.30     29.73 o 
   2  21   1     3953.53     3797.52     65.34 o 
   3  21   1     2389.17     2379.39     51.65 o 
   4  21   1     1333.40     1392.64     48.47 o 
   5  21   1       81.66       71.13     22.42 o 
   6  21   1     2126.71     2184.22     90.52 o 
  -6  22   1      181.92      195.04     38.81 o 
  -5  22   1       27.67       37.37     17.66 o 
  -4  22   1        5.28       23.17     12.54 o 
  -3  22   1        7.41       19.57     17.31 o 
  -2  22   1      124.90      140.45     20.46 o 
  -1  22   1     3165.08     3199.53     51.00 o 
   0  22   1     2593.84     2538.72     56.10 o 
   1  22   1       25.84       31.82     11.29 o 
   2  22   1      943.27      979.61     49.25 o 
   3  22   1       80.89       95.76     16.39 o 
   4  22   1        2.30       -7.83     18.80 o 
   5  22   1       16.08       19.19     18.77 o 
   6  22   1       31.80       45.49     29.54 o 
  -6  23   1     3739.77     3601.91    107.09 o 
  -5  23   1     2614.41     2541.12     85.05 o 
  -4  23   1        6.32       42.19     17.58 o 
  -3  23   1      820.81      842.17     46.35 o 
  -2  23   1     3382.33     3420.95     75.37 o 
  -1  23   1     1382.89     1405.15     39.57 o 
   0  23   1     2518.18     2518.94     59.32 o 
   1  23   1     1000.65      992.86     33.56 o 
   2  23   1     1889.03     1870.27     52.97 o 
   3  23   1     6045.89     6151.69     92.23 o 
   4  23   1     1427.75     1398.49     67.35 o 
   5  23   1        0.34       15.76     18.93 o 
   6  23   1      802.86      856.07    127.78 o 
  -6  24   1       11.28       35.92     38.68 o 
  -5  24   1      188.57      179.74     31.25 o 
  -4  24   1    10996.45    10920.20    159.75 o 
  -3  24   1     1219.77     1230.50     49.24 o 
  -2  24   1        5.94       24.32     14.82 o 
  -1  24   1      217.77      250.98     22.00 o 
   0  24   1     5700.39     5927.28     86.01 o 
   1  24   1     7238.72     7508.52    100.88 o 
   2  24   1     1134.19     1132.26     95.61 o 
   3  24   1      557.90      646.67     39.26 o 
   4  24   1      351.97      297.69     61.47 o 
   5  24   1     3272.04     3386.60    109.58 o 
  -6  25   1       96.49       73.90     46.97 o 
  -5  25   1      124.31      141.91     43.51 o 
  -4  25   1      136.37      149.52     25.04 o 
  -3  25   1       21.33       65.09     19.52 o 
  -2  25   1      239.03      226.63     30.46 o 
  -1  25   1      959.02      969.50     37.55 o 
   0  25   1       10.15      107.84     15.48 o 
   1  25   1     1506.00     1639.71     44.28 o 
   2  25   1      841.83      893.06     40.57 o 
   3  25   1      126.12      193.39     53.18 o 
   4  25   1       29.34       44.89     38.68 o 
   5  25   1       16.03       34.13     26.05 o 
  -5  26   1      944.32      974.85     84.61 o 
  -4  26   1     3266.26     3312.56    111.35 o 
  -3  26   1     2828.67     3096.56     77.86 o 
  -2  26   1      300.99      248.95     27.26 o 
  -1  26   1      205.73      258.17     26.95 o 
   0  26   1     3286.25     3389.00     64.29 o 
   1  26   1     5610.37     5708.58    106.98 o 
   2  26   1      568.46      614.62     38.54 o 
   3  26   1       47.49       65.62     40.75 o 
   4  26   1     1477.04     1577.54    109.82 o 
   5  26   1     3989.34     4040.54    182.34 o 
  -5  27   1     2640.37     2665.38    142.97 o 
  -4  27   1      492.57      509.12     56.63 o 
  -3  27   1     3434.32     3403.53     95.35 o 
  -2  27   1     1321.77     1258.92     48.89 o 
  -1  27   1     5260.27     5268.56     99.00 o 
   0  27   1      349.87      437.11     28.54 o 
   1  27   1      256.99      322.06     25.31 o 
   2  27   1     2934.81     3103.35     93.13 o 
   3  27   1      584.70      529.07     75.98 o 
   4  27   1     1799.12     1726.04    116.04 o 
   5  27   1       41.00       46.97     44.20 o 
  -5  28   1      113.09      102.22     48.35 o 
  -4  28   1        1.16       32.05     20.64 o 
  -3  28   1      120.32      202.53     28.46 o 
  -2  28   1        8.30       28.92     17.72 o 
  -1  28   1       10.64       81.33     18.92 o 
   0  28   1      630.60      638.76     34.16 o 
   1  28   1      279.24      313.53     25.64 o 
   2  28   1      160.97      219.64     49.04 o 
   3  28   1       20.80      -12.43     34.53 o 
   4  28   1       69.50       98.77     49.04 o 
  -4  29   1       20.43       40.18     21.26 o 
  -3  29   1     1653.91     1612.22     59.34 o 
  -2  29   1     2955.37     3005.32     76.78 o 
  -1  29   1     1593.08     1629.80     57.74 o 
   0  29   1      924.63      945.52     45.36 o 
   1  29   1     1690.95     1704.61     47.85 o 
   2  29   1     2419.58     2233.69    120.87 o 
   3  29   1     1043.78     1341.32    103.60 o 
   4  29   1     1888.38     2101.77    131.23 o 
  -4  30   1     2696.06     2891.23    151.26 o 
  -3  30   1     1659.40     1651.18     60.34 o 
  -2  30   1      109.49      171.11     25.60 o 
  -1  30   1       99.21       94.09     21.44 o 
   0  30   1     1707.69     1645.94     49.95 o 
   1  30   1     2761.76     2836.51     93.76 o 
   2  30   1      299.29      316.34     61.47 o 
   3  30   1      258.37      356.40     67.00 o 
  -3  31   1        0.48       20.13     19.76 o 
  -2  31   1       36.26       33.00     19.37 o 
  -1  31   1      545.63      578.96     64.59 o 
   0  31   1        0.39       45.55     15.64 o 
   1  31   1      113.02      105.29     28.51 o 
   2  31   1      425.27      469.67     75.29 o 
   3  31   1      303.36      375.74     71.83 o 
  -2  32   1       52.39       67.49     21.66 o 
  -1  32   1       34.75       41.23     19.51 o 
   0  32   1     1675.14     1645.59     72.04 o 
   1  32   1     4460.92     4545.64    123.77 o 
   2  32   1      275.16      304.59     62.85 o 
  -1  33   1     1348.96     1291.62     61.69 o 
   0  33   1     1112.57     1149.94     63.00 o 
   1  33   1      849.38      888.23     91.86 o 
  -9   0   2       76.27       65.80     29.25 o 
  -8   0   2     6599.53     6106.92    151.65 o 
  -7   0   2     4520.95     4218.05    163.69 o 
  -6   0   2      514.00      457.44     41.74 o 
  -5   0   2     1052.44     1069.86     47.31 o 
  -4   0   2    22994.33    23169.74    303.25 o 
  -3   0   2    11749.51    11177.59    243.47 o 
  -2   0   2     2138.37     1960.07     46.59 o 
  -1   0   2      916.36     1009.88     21.35 o 
   0   0   2     4783.89     5151.26     49.72 o 
   1   0   2    36371.85    36975.21   1047.09 o 
   2   0   2    17419.93    17564.89    182.00 o 
   3   0   2      454.39      511.71     75.98 o 
   4   0   2      671.93      685.43     32.29 o 
   5   0   2     5527.36     5420.31    222.75 o 
   6   0   2     8896.11     8277.41    461.04 o 
   7   0   2      588.97      586.80     53.17 o 
   8   0   2     2129.49     2043.57     96.01 o 
  -9   1   2      380.63      444.39     37.28 o 
  -8   1   2       84.96      143.65     22.60 o 
  -7   1   2      521.99      534.84     51.44 o 
  -6   1   2     3821.84     3713.95     69.66 o 
  -5   1   2     1037.26      992.54     32.81 o 
  -4   1   2     8215.60     8172.04     96.25 o 
  -3   1   2      382.25      400.56     28.11 o 
  -2   1   2     1838.25     2047.06     25.20 o 
  -1   1   2     4826.03     4981.67     43.95 o 
   0   1   2     1322.10     1323.99     13.61 o 
   1   1   2       39.99       22.79     14.65 o 
   2   1   2      496.22      478.51     32.45 o 
   3   1   2    10298.25    10168.84     85.92 o 
   4   1   2     1393.15     1425.42     27.37 o 
   5   1   2     4179.81     4142.50     53.01 o 
   6   1   2      456.27      493.87     52.90 o 
   7   1   2      520.73      603.66     44.66 o 
   8   1   2      942.36     1033.37     61.58 o 
  -9   2   2      132.91      181.14     27.48 o 
  -8   2   2     1891.09     1880.86     57.66 o 
  -7   2   2      977.50     1015.28     40.57 o 
  -6   2   2       29.07       70.10     15.61 o 
  -5   2   2       12.69       26.82     15.92 o 
  -4   2   2     1783.22     1848.26     39.28 o 
  -3   2   2     9895.21     9893.46    118.95 o 
  -2   2   2     9139.39     9740.50     92.61 o 
  -1   2   2      214.64      220.22     11.06 o 
   0   2   2        2.14        8.38      4.06 o 
   1   2   2      898.58      756.84     20.94 o 
   2   2   2     4999.20     5006.53     52.62 o 
   3   2   2      393.46      428.73     16.04 o 
   4   2   2       52.40       68.60      9.76 o 
   5   2   2     1281.18     1379.83     29.22 o 
   6   2   2     5685.59     5394.56    118.43 o 
   7   2   2        4.36       96.96     19.19 o 
   8   2   2       83.28      103.02     29.01 o 
  -9   3   2     3120.12     3097.05     79.47 o 
  -8   3   2     2609.29     2481.97     69.69 o 
  -7   3   2     1731.02     1667.06     50.30 o 
  -6   3   2     2853.69     2800.49     59.81 o 
  -5   3   2    12870.58    12452.72    139.24 o 
  -4   3   2     5591.99     5406.71     87.83 o 
  -3   3   2      296.24      320.69     17.77 o 
  -2   3   2    13921.51    13677.76     98.27 o 
  -1   3   2    19262.40    19295.12    226.00 o 
   0   3   2    16437.27    16394.62    191.21 o 
   1   3   2      849.23      774.82     16.27 o 
   2   3   2    17084.80    16934.66    123.11 o 
   3   3   2    13048.04    13187.10    105.61 o 
   4   3   2     9806.94     9885.64     83.10 o 
   5   3   2     1177.50     1172.33     25.25 o 
   6   3   2      675.86      712.92     38.00 o 
   7   3   2     7411.09     7125.03    123.72 o 
   8   3   2     1790.19     1795.34     59.20 o 
  -9   4   2      308.13      350.04     34.17 o 
  -8   4   2      820.47      934.11     48.07 o 
  -7   4   2     2864.03     2782.71     64.82 o 
  -6   4   2     1146.09     1062.98     37.61 o 
  -5   4   2      233.50      303.80     27.49 o 
  -4   4   2     1090.37      959.08     28.55 o 
  -3   4   2     4444.58     4185.22     56.09 o 
  -2   4   2    13153.53    13498.82     97.89 o 
  -1   4   2     3044.43     3010.87     33.95 o 
   0   4   2    21441.46    22251.31    175.90 o 
   1   4   2     9510.57     9460.31     87.07 o 
   2   4   2    11278.96    11758.00    100.53 o 
   3   4   2       66.34       93.29      9.38 o 
   4   4   2     4704.15     4765.71     50.88 o 
   5   4   2     4315.12     4241.90     63.10 o 
   6   4   2     1702.12     1727.01     57.31 o 
   7   4   2      550.06      595.97     37.91 o 
   8   4   2        4.05       39.48     18.26 o 
  -9   5   2     1079.55     1128.63     54.64 o 
  -8   5   2     1129.38     1130.31     59.82 o 
  -7   5   2       53.44       97.46     19.53 o 
  -6   5   2     1214.28     1229.55     40.10 o 
  -5   5   2     1211.67     1262.52     41.26 o 
  -4   5   2      537.40      523.75     24.67 o 
  -3   5   2     1041.99     1034.27     36.23 o 
  -2   5   2    11682.07    11940.10     96.58 o 
  -1   5   2       61.30       63.16      5.87 o 
   0   5   2    12071.85    11865.42    107.07 o 
   1   5   2     2697.20     2741.95     36.26 o 
   2   5   2     2215.32     2207.79     34.86 o 
   3   5   2      834.34      858.53     18.37 o 
   4   5   2      212.32      268.30     14.78 o 
   5   5   2      318.33      354.76     17.10 o 
   6   5   2      668.30      762.13     39.56 o 
   7   5   2     1217.99     1284.75     47.33 o 
   8   5   2      121.18       98.06     20.10 o 
  -9   6   2     1498.03     1592.10     58.27 o 
  -8   6   2     5280.82     5119.23     97.50 o 
  -7   6   2     2337.08     2320.30     59.35 o 
  -6   6   2      478.96      483.69     41.47 o 
  -5   6   2      358.74      296.91     29.93 o 
  -4   6   2     3381.41     3383.03     63.37 o 
  -3   6   2    27672.12    27746.89    322.12 o 
  -2   6   2     6487.37     6310.75    112.10 o 
  -1   6   2      250.20      253.49      9.62 o 
   0   6   2     7384.59     7139.30     81.00 o 
   1   6   2    22874.86    22586.71    214.99 o 
   2   6   2    11457.15    11330.53    108.24 o 
   3   6   2       67.32       95.40      9.57 o 
   4   6   2     1783.70     1703.05     28.33 o 
   5   6   2     4371.15     4314.17     51.44 o 
   6   6   2     7457.63     7178.72    116.04 o 
   7   6   2     1040.37     1060.27     38.16 o 
   8   6   2       14.45       52.46     17.38 o 
  -9   7   2     1045.40     1052.91     64.48 o 
  -8   7   2      254.50      352.78     36.93 o 
  -7   7   2       19.83       30.00     17.45 o 
  -6   7   2      376.45      377.43     31.25 o 
  -5   7   2     5756.26     5565.63     81.70 o 
  -4   7   2      186.05      211.94     17.42 o 
  -3   7   2      252.99      297.56     15.20 o 
  -2   7   2     7707.96     7484.55     67.56 o 
  -1   7   2    17967.08    17591.75    139.67 o 
   0   7   2     7584.72     7225.82     61.62 o 
   1   7   2       55.68       76.87      6.05 o 
   2   7   2     1782.23     1709.38     30.76 o 
   3   7   2     5385.30     5404.72     61.91 o 
   4   7   2     5072.79     4975.43     52.63 o 
   5   7   2      392.95      392.47     17.07 o 
   6   7   2      258.83      305.92     23.56 o 
   7   7   2     1385.30     1437.45     44.08 o 
   8   7   2     1185.36     1196.03     44.31 o 
  -8   8   2      931.06     1003.65     48.11 o 
  -7   8   2       43.00       41.39     20.34 o 
  -6   8   2      733.05      754.68     44.89 o 
  -5   8   2       56.60       53.17     13.06 o 
  -4   8   2     1365.12     1386.55     34.58 o 
  -3   8   2     1724.09     1682.75     32.69 o 
  -2   8   2       52.98       66.55      6.97 o 
  -1   8   2     4828.61     4807.74     41.27 o 
   0   8   2     5957.86     6323.29     57.44 o 
   1   8   2     7779.71     7933.52     56.41 o 
   2   8   2       22.73       13.79      7.17 o 
   3   8   2       61.15       53.85     10.24 o 
   4   8   2      678.77      663.41     19.05 o 
   5   8   2      245.76      230.65     13.96 o 
   6   8   2       19.32       42.66     13.79 o 
   7   8   2       32.39       73.95     17.13 o 
   8   8   2      531.40      612.60     37.89 o 
  -8   9   2      529.55      452.30     35.67 o 
  -7   9   2      321.97      333.68     34.49 o 
  -6   9   2     6893.34     6547.31     98.20 o 
  -5   9   2     2965.29     2976.65     85.10 o 
  -4   9   2     6614.25     6608.14     84.81 o 
  -3   9   2        8.62        6.65      7.17 o 
  -2   9   2     3875.13     3557.24     37.94 o 
  -1   9   2     8496.61     7961.71     62.04 o 
   0   9   2     9048.53     8686.67     75.18 o 
   1   9   2       37.08       27.86      4.80 o 
   2   9   2     1309.10     1296.74     26.66 o 
   3   9   2    13100.25    12855.38    128.31 o 
   4   9   2     5512.53     5464.88     68.12 o 
   5   9   2     2688.89     2721.48     38.39 o 
   6   9   2     1397.39     1374.49     40.33 o 
   7   9   2      707.60      718.04     37.54 o 
  -8  10   2      691.81      760.85     45.12 o 
  -7  10   2     2085.49     2127.53     57.37 o 
  -6  10   2     2933.71     2897.53     61.97 o 
  -5  10   2     2570.11     2552.87     52.89 o 
  -4  10   2     4333.13     4211.67     63.94 o 
  -3  10   2     2628.16     2660.64     39.30 o 
  -2  10   2    21088.92    21577.57    140.38 o 
  -1  10   2     1465.18     1341.45     22.29 o 
   0  10   2     5184.28     5180.32     52.76 o 
   1  10   2    13627.12    13337.44     94.93 o 
   2  10   2     1265.90     1152.91     29.41 o 
   3  10   2     7050.08     7224.62     84.47 o 
   4  10   2     1919.81     1924.52     41.41 o 
   5  10   2     4091.21     3959.26     47.77 o 
   6  10   2      448.79      462.31     28.62 o 
   7  10   2     1239.76     1196.06     49.71 o 
  -8  11   2       40.84       38.53     18.53 o 
  -7  11   2     1449.08     1397.06     70.98 o 
  -6  11   2      793.14      781.77     35.72 o 
  -5  11   2      146.00      152.07     17.63 o 
  -4  11   2       42.62       54.49     12.14 o 
  -3  11   2      489.40      586.35     21.17 o 
  -2  11   2     3762.69     3927.57     38.82 o 
  -1  11   2      597.26      641.29     23.52 o 
   0  11   2        0.54        9.44      6.01 o 
   1  11   2     1055.36     1074.94     21.04 o 
   2  11   2     1077.46     1091.78     22.40 o 
   3  11   2     1368.47     1328.34     31.43 o 
   4  11   2      560.50      597.88     26.12 o 
   5  11   2       43.84       60.61     10.67 o 
   6  11   2       61.98       39.47     15.19 o 
   7  11   2      348.43      325.93     30.01 o 
  -8  12   2      312.02      388.92     33.67 o 
  -7  12   2     6691.62     6362.43    104.81 o 
  -6  12   2     2413.96     2363.80     56.45 o 
  -5  12   2     2504.02     2542.67     53.57 o 
  -4  12   2     5156.55     5060.56     72.33 o 
  -3  12   2     9902.47     9290.96     82.23 o 
  -2  12   2     6451.88     6470.30     55.42 o 
  -1  12   2      142.59      158.71     10.14 o 
   0  12   2    19185.68    18892.19    149.33 o 
   1  12   2     6443.67     6515.46     56.76 o 
   2  12   2    11247.66    11074.29     86.60 o 
   3  12   2      291.14      314.16     19.08 o 
   4  12   2     3458.12     3537.96     58.97 o 
   5  12   2     8135.01     7965.43     87.37 o 
   6  12   2      706.19      691.81     37.57 o 
   7  12   2      376.51      414.36     33.89 o 
  -8  13   2      374.81      373.21     33.82 o 
  -7  13   2      104.71      104.09     25.92 o 
  -6  13   2     5018.21     4754.15     82.55 o 
  -5  13   2     7953.65     7897.04    104.79 o 
  -4  13   2       90.57       91.85     12.56 o 
  -3  13   2      215.76      229.18     13.63 o 
  -2  13   2     5562.88     5226.34     48.62 o 
  -1  13   2    15527.12    14628.88    121.22 o 
   0  13   2     4418.88     4357.57     57.53 o 
   1  13   2       85.41       90.18      6.93 o 
   2  13   2     3933.92     4013.70     39.53 o 
   3  13   2     4473.55     4563.68     55.12 o 
   4  13   2     9852.19     9749.07    113.18 o 
   5  13   2       30.73       20.38     11.93 o 
   6  13   2      133.48      158.98     21.49 o 
   7  13   2     1247.91     1309.01     48.45 o 
  -8  14   2       14.34       18.48     18.13 o 
  -7  14   2        0.03        3.21     15.53 o 
  -6  14   2       21.51       33.57     15.70 o 
  -5  14   2       23.62       35.06     13.13 o 
  -4  14   2       67.22       58.18      9.90 o 
  -3  14   2        7.90       -0.05      9.01 o 
  -2  14   2     1403.42     1498.01     23.61 o 
  -1  14   2      233.53      255.04     13.16 o 
   0  14   2        1.45       16.93      7.03 o 
   1  14   2      117.40      128.75      8.49 o 
   2  14   2      439.96      456.79     13.45 o 
   3  14   2      291.21      293.59     16.18 o 
   4  14   2      563.17      573.02     30.98 o 
   5  14   2        0.03       -8.75     10.00 o 
   6  14   2       24.05       35.47     16.01 o 
   7  14   2       43.60       42.53     27.34 o 
  -8  15   2      131.66      141.79     25.30 o 
  -7  15   2       66.80       63.63     16.34 o 
  -6  15   2     4743.59     4789.63     74.80 o 
  -5  15   2     5441.57     5492.81     75.33 o 
  -4  15   2       36.35       60.36      9.93 o 
  -3  15   2     1145.08     1240.97     28.54 o 
  -2  15   2     5833.19     5827.22     60.05 o 
  -1  15   2    22642.60    21733.84    172.83 o 
   0  15   2     5741.03     5960.17     66.30 o 
   1  15   2       22.93       40.31      8.38 o 
   2  15   2      397.99      421.62     13.27 o 
   3  15   2     2819.37     2946.10     43.03 o 
   4  15   2     1492.73     1515.05     33.27 o 
   5  15   2        0.42        1.68     11.64 o 
   6  15   2       27.95       35.97     24.19 o 
   7  15   2      484.69      517.14     55.65 o 
  -8  16   2      703.23      773.27     42.16 o 
  -7  16   2     2802.70     2788.34     74.73 o 
  -6  16   2     1085.11     1158.51     36.98 o 
  -5  16   2     1489.75     1531.88     34.77 o 
  -4  16   2     6065.03     5962.43     67.64 o 
  -3  16   2     7296.49     7112.64     71.50 o 
  -2  16   2     5453.09     5382.10     73.05 o 
  -1  16   2      154.44      203.50     14.68 o 
   0  16   2     6932.45     6805.16     75.13 o 
   1  16   2     5110.76     4910.90     59.72 o 
   2  16   2     4507.85     4493.48     49.64 o 
   3  16   2     1316.91     1388.51     51.96 o 
   4  16   2      348.31      377.32     23.34 o 
   5  16   2     4692.03     4624.35     95.22 o 
   6  16   2     2202.35     2061.66     85.54 o 
   7  16   2      758.17      752.61     66.63 o 
  -7  17   2      521.11      558.84     33.15 o 
  -6  17   2        1.61       15.53     13.09 o 
  -5  17   2      189.79      204.03     18.59 o 
  -4  17   2      321.31      299.15     17.75 o 
  -3  17   2       71.18       81.93     11.82 o 
  -2  17   2     3658.07     3516.52     72.68 o 
  -1  17   2      643.67      684.35     19.41 o 
   0  17   2      273.82      251.48     15.98 o 
   1  17   2     1885.63     1729.83     34.22 o 
   2  17   2      253.64      235.11     15.80 o 
   3  17   2      404.20      461.53     27.30 o 
   4  17   2     1357.49     1318.67    155.06 o 
   5  17   2       51.45       34.98     17.54 o 
   6  17   2       45.80       72.05     28.57 o 
   7  17   2      247.68      200.36    135.03 o 
  -7  18   2      636.61      729.05     50.25 o 
  -6  18   2     1399.73     1430.34     44.40 o 
  -5  18   2      749.94      736.10     29.53 o 
  -4  18   2     3983.48     3979.75     54.30 o 
  -3  18   2     1589.02     1659.36     35.48 o 
  -2  18   2     8702.27     8394.93     87.81 o 
  -1  18   2      364.58      405.54     23.96 o 
   0  18   2     7144.77     7100.32     79.03 o 
   1  18   2     4924.91     4796.70     61.46 o 
   2  18   2      496.65      572.57     26.18 o 
   3  18   2     3126.78     3123.76     65.26 o 
   4  18   2      577.34      644.10     49.79 o 
   5  18   2     1505.69     1501.25     55.31 o 
   6  18   2     1257.94     1287.87     70.78 o 
  -7  19   2      159.71      129.70     19.85 o 
  -6  19   2     4593.82     4656.58     75.10 o 
  -5  19   2     2808.64     2849.58     53.32 o 
  -4  19   2     3611.91     3522.69     57.12 o 
  -3  19   2      833.36      806.13     26.04 o 
  -2  19   2     5252.75     5296.09    148.74 o 
  -1  19   2     9267.80     9253.03    110.57 o 
   0  19   2     3025.90     3059.67     62.36 o 
   1  19   2       17.45       34.48      9.55 o 
   2  19   2       23.60       32.86     10.20 o 
   3  19   2     8848.39     8828.51    126.86 o 
   4  19   2     2924.45     2899.67     89.82 o 
   5  19   2     1302.55     1323.81     53.30 o 
   6  19   2     1634.94     1516.83     77.87 o 
  -7  20   2       23.88       -8.20     14.54 o 
  -6  20   2      360.35      344.05     25.27 o 
  -5  20   2       20.76       29.67     12.58 o 
  -4  20   2      624.10      625.22     29.07 o 
  -3  20   2      253.43      270.77     21.73 o 
  -2  20   2       33.91       25.18     15.05 o 
  -1  20   2       80.48      129.48     29.22 o 
   0  20   2     3928.31     3946.89     57.01 o 
   1  20   2     3690.07     3660.59     54.83 o 
   2  20   2     1419.78     1338.01     43.50 o 
   3  20   2      353.83      302.73     36.65 o 
   4  20   2        8.28       26.16     30.74 o 
   5  20   2       57.26       39.00     24.01 o 
   6  20   2      689.37      684.87     62.15 o 
  -7  21   2      202.58      209.59     26.53 o 
  -6  21   2      887.79      900.54     46.28 o 
  -5  21   2     4826.71     4722.89     81.33 o 
  -4  21   2      244.56      233.90     22.21 o 
  -3  21   2      284.93      316.49     23.61 o 
  -2  21   2     3541.21     3347.96     60.92 o 
  -1  21   2     6818.77     6616.66    133.78 o 
   0  21   2      951.85      914.19     27.51 o 
   1  21   2        4.32        7.21      9.25 o 
   2  21   2      642.02      626.35     26.80 o 
   3  21   2     4500.50     4484.98    126.05 o 
   4  21   2     6900.81     6688.88    149.13 o 
   5  21   2      201.39      206.20     41.28 o 
   6  21   2      436.92      445.17     53.17 o 
  -7  22   2     2368.94     2450.92     92.69 o 
  -6  22   2      174.17      192.81     36.95 o 
  -5  22   2      373.63      329.55     38.35 o 
  -4  22   2     4337.24     4529.79    101.65 o 
  -3  22   2     9962.32    10142.35    163.10 o 
  -2  22   2      224.81      220.64     20.29 o 
  -1  22   2      146.73      168.45     22.65 o 
   0  22   2     4261.13     4177.07     61.20 o 
   1  22   2     5801.31     5891.10     80.24 o 
   2  22   2     7739.05     7744.74     91.91 o 
   3  22   2        1.73       17.26     22.71 o 
   4  22   2      625.57      676.87     55.42 o 
   5  22   2     1868.96     1921.30     66.45 o 
   6  22   2     4022.92     3787.10    140.56 o 
  -6  23   2        4.36      -17.73     17.73 o 
  -5  23   2      583.93      590.15     41.03 o 
  -4  23   2        3.69        6.06     15.01 o 
  -3  23   2      180.97      189.65     25.08 o 
  -2  23   2      250.07      287.42     23.62 o 
  -1  23   2       47.42       44.03     15.11 o 
   0  23   2     2379.94     2394.43     59.28 o 
   1  23   2      382.64      411.04     23.39 o 
   2  23   2     1669.91     1801.49     59.15 o 
   3  23   2      472.92      435.23     46.39 o 
   4  23   2       92.77       87.02     39.37 o 
   5  23   2      300.16      240.28     32.39 o 
  -6  24   2      116.14       98.61     42.13 o 
  -5  24   2      284.26      299.82     39.38 o 
  -4  24   2     1713.14     1704.02     57.11 o 
  -3  24   2      494.72      576.53     39.69 o 
  -2  24   2      474.02      519.05     36.47 o 
  -1  24   2        1.25       15.28     11.69 o 
   0  24   2       58.18       76.43     14.26 o 
   1  24   2     1848.87     1878.14     41.73 o 
   2  24   2      886.14      922.80     57.61 o 
   3  24   2       42.36       47.83     25.90 o 
   4  24   2      569.76      580.23     61.82 o 
   5  24   2     1806.63     1778.02     66.55 o 
  -6  25   2     2318.79     2427.16    136.41 o 
  -5  25   2     3163.85     3211.26     82.49 o 
  -4  25   2     2149.79     2308.78     83.31 o 
  -3  25   2      555.69      594.14     41.14 o 
  -2  25   2     2583.95     2636.45     78.61 o 
  -1  25   2     5987.72     6031.96    104.69 o 
   0  25   2     8552.38     8413.67    127.51 o 
   1  25   2     1310.27     1311.19     55.07 o 
   2  25   2     4173.52     4396.94    166.46 o 
   3  25   2     4250.45     4287.53    121.82 o 
   4  25   2     2237.24     2219.62     89.18 o 
   5  25   2     1102.80     1079.99     61.87 o 
  -5  26   2       33.46       44.90     20.15 o 
  -4  26   2      962.37     1014.67     52.00 o 
  -3  26   2     4388.37     4475.11     96.08 o 
  -2  26   2      708.26      882.76     45.75 o 
  -1  26   2       12.70       56.73     17.13 o 
   0  26   2      890.06     1011.75     35.53 o 
   1  26   2     1464.03     1547.27     70.11 o 
   2  26   2     1343.36     1425.69     69.35 o 
   3  26   2       48.18       51.12     26.13 o 
   4  26   2       55.47       95.18     31.70 o 
   5  26   2       26.02        9.50     22.55 o 
  -5  27   2      224.13      255.60     35.50 o 
  -4  27   2      832.71      940.73     53.87 o 
  -3  27   2       38.81       81.99     21.41 o 
  -2  27   2      222.74      288.00     29.55 o 
  -1  27   2      344.07      383.97     53.06 o 
   0  27   2      575.98      531.48     31.12 o 
   1  27   2      145.27      175.19     30.66 o 
   2  27   2     1984.58     2003.00    114.65 o 
   3  27   2     1077.63     1216.53     72.67 o 
   4  27   2      197.55      238.87     44.20 o 
  -5  28   2      180.37      171.24     29.37 o 
  -4  28   2     1438.42     1571.83     77.12 o 
  -3  28   2     3628.65     3729.13     89.29 o 
  -2  28   2     1609.69     1648.83     66.22 o 
  -1  28   2      244.04      246.14     28.06 o 
   0  28   2      110.52      146.07     22.72 o 
   1  28   2     8905.65     8662.15    186.14 o 
   2  28   2     3678.76     3615.08    156.79 o 
   3  28   2       12.74       31.77     37.30 o 
   4  28   2     1032.50     1187.99    118.11 o 
  -4  29   2     1721.63     1802.18     65.52 o 
  -3  29   2      195.73      198.41     28.77 o 
  -2  29   2      566.00      588.87     55.44 o 
  -1  29   2     1925.76     1877.99     59.32 o 
   0  29   2      417.16      463.47     45.65 o 
   1  29   2        0.06       30.67     38.33 o 
   2  29   2      237.84      189.94     53.18 o 
   3  29   2     1355.15     1404.87    104.99 o 
  -4  30   2       24.92       74.16     24.62 o 
  -3  30   2     3455.79     3628.88    113.96 o 
  -2  30   2        2.26       34.98     19.30 o 
  -1  30   2       36.79       62.33     19.24 o 
   0  30   2      489.79      504.10     48.69 o 
   1  30   2     1218.40     1360.52    114.65 o 
   2  30   2     1007.69      984.93     98.77 o 
   3  30   2      433.73      464.84     78.05 o 
  -3  31   2       52.01       76.70     23.48 o 
  -2  31   2     3598.13     3627.38    148.28 o 
  -1  31   2     1454.91     1471.70     69.08 o 
   0  31   2     1777.78     1891.18     77.90 o 
   1  31   2       42.18       77.69     27.97 o 
   2  31   2     3093.63     3217.93    154.71 o 
  -2  32   2      459.27      490.55     40.35 o 
  -1  32   2       72.34       16.29     24.40 o 
   0  32   2     1716.00     1897.52    129.85 o 
   1  32   2     1105.11     1057.86     71.71 o 
  -1  33   2      135.38      130.35     32.26 o 
   0  33   2      307.51      423.42     48.23 o 
  -9   1   3     1809.26     1754.17     60.05 o 
  -8   1   3     2939.80     3020.55     84.39 o 
  -7   1   3      115.54      194.11     22.63 o 
  -6   1   3     3550.17     3514.24     67.16 o 
  -5   1   3     8087.05     8228.08    104.53 o 
  -4   1   3    13724.08    14044.14    143.63 o 
  -3   1   3     2398.61     2333.00     26.98 o 
  -2   1   3    21204.02    22012.43    192.47 o 
  -1   1   3    17989.35    18620.85    205.27 o 
   0   1   3     2545.87     2407.44     27.09 o 
   1   1   3     5721.30     5709.80     54.81 o 
   2   1   3       93.00      123.98     13.16 o 
   3   1   3    12031.19    12032.43    100.09 o 
   4   1   3     7078.97     7097.40     79.89 o 
   5   1   3     2242.17     2262.99     56.68 o 
   6   1   3        6.94       21.01     14.65 o 
   7   1   3     3720.66     3613.59    126.61 o 
  -9   2   3        0.06        4.91     17.98 o 
  -8   2   3     3067.84     2974.56     72.38 o 
  -7   2   3    12529.26    11800.69    151.13 o 
  -6   2   3     1355.03     1320.67     69.19 o 
  -5   2   3     1553.13     1644.81     41.69 o 
  -4   2   3     5401.36     5602.76     64.06 o 
  -3   2   3    11415.22    11489.01     98.31 o 
  -2   2   3    30103.16    30843.74    206.70 o 
  -1   2   3      644.83      686.31     16.81 o 
   0   2   3      820.04      818.60     13.57 o 
   1   2   3     1101.47      908.35     16.23 o 
   2   2   3    12321.30    12186.65    118.19 o 
   3   2   3       13.43       21.43     10.76 o 
   4   2   3      326.55      398.90     18.77 o 
   5   2   3     1959.63     2011.05     37.55 o 
   6   2   3     2510.51     2480.78     62.11 o 
   7   2   3     3021.40     3041.08     73.42 o 
  -9   3   3       64.07       90.49     21.96 o 
  -8   3   3       11.87       20.68     15.91 o 
  -7   3   3        6.80       88.17     18.32 o 
  -6   3   3       72.66      100.57     17.25 o 
  -5   3   3     1201.66     1327.23     37.52 o 
  -4   3   3      480.97      467.39     25.76 o 
  -3   3   3       10.51       37.89     11.58 o 
  -2   3   3      483.26      570.22     22.64 o 
  -1   3   3       68.57       73.84     10.92 o 
   0   3   3     9478.58     9628.49     79.25 o 
   1   3   3      257.86      293.48     10.87 o 
   2   3   3      134.16      176.75     16.65 o 
   3   3   3      393.62      409.65     18.43 o 
   4   3   3      217.92      235.26     13.83 o 
   5   3   3       51.65       64.77     10.30 o 
   6   3   3       84.14      155.21     18.24 o 
   7   3   3      182.81      228.49     22.95 o 
  -9   4   3      568.07      580.82     42.08 o 
  -8   4   3     1558.41     1482.13     80.75 o 
  -7   4   3     2666.47     2640.11     63.05 o 
  -6   4   3     2334.22     2392.46     55.06 o 
  -5   4   3      275.07      314.49     22.66 o 
  -4   4   3     1641.01     1713.10     38.44 o 
  -3   4   3    20711.44    20489.03    146.97 o 
  -2   4   3     9471.02     9219.35     73.08 o 
  -1   4   3     1469.19     1467.70     22.38 o 
   0   4   3      114.18      132.40     11.41 o 
   1   4   3    14181.73    14564.03    169.16 o 
   2   4   3    29320.95    30965.23    234.49 o 
   3   4   3    11809.85    12233.87    102.37 o 
   4   4   3     2146.71     2186.24     33.67 o 
   5   4   3      562.73      645.56     23.44 o 
   6   4   3     9359.18     9191.47    113.62 o 
   7   4   3     2124.70     1941.53     51.57 o 
  -9   5   3     2748.41     2799.29     75.16 o 
  -8   5   3     3725.47     3720.23     81.31 o 
  -7   5   3        8.79       30.42     15.58 o 
  -6   5   3     4118.70     4138.95    117.64 o 
  -5   5   3    10168.55    10190.21    121.35 o 
  -4   5   3    16805.38    16953.45    145.23 o 
  -3   5   3     1693.86     1718.51     45.80 o 
  -2   5   3     1336.43     1466.55     23.97 o 
  -1   5   3    24242.86    23597.00    221.96 o 
   0   5   3    13737.77    13585.81    167.83 o 
   1   5   3     8857.84     9030.97     77.79 o 
   2   5   3     7899.80     8360.89    139.25 o 
   3   5   3     9892.20    10315.17     90.40 o 
   4   5   3     5974.59     6053.16     61.57 o 
   5   5   3     2940.78     2879.03     39.85 o 
   6   5   3       34.58       93.94     16.30 o 
   7   5   3      669.32      794.54     39.82 o 
  -9   6   3       40.81       70.75     21.73 o 
  -8   6   3      553.90      628.73     40.29 o 
  -7   6   3       98.07       83.99     18.80 o 
  -6   6   3     4277.60     4372.61     76.96 o 
  -5   6   3       17.42       42.58     13.23 o 
  -4   6   3     2196.82     2452.56     46.31 o 
  -3   6   3      874.70      868.41     19.61 o 
  -2   6   3       85.91       73.23      8.10 o 
  -1   6   3     2374.85     2503.78     38.69 o 
   0   6   3     3792.61     4165.94     91.24 o 
   1   6   3     3314.29     3389.75     54.83 o 
   2   6   3      935.97      890.60     31.60 o 
   3   6   3     1008.32      957.14     22.54 o 
   4   6   3      567.69      589.31     22.70 o 
   5   6   3      223.56      249.29     15.02 o 
   6   6   3     1113.44     1098.01     36.53 o 
   7   6   3      108.19      112.06     21.57 o 
  -9   7   3     2401.77     2373.32     83.04 o 
  -8   7   3      852.02      958.12     49.54 o 
  -7   7   3       24.14       73.08     18.27 o 
  -6   7   3     4224.17     4241.39     75.66 o 
  -5   7   3     1696.57     1654.58     42.16 o 
  -4   7   3     1301.78     1234.21     32.72 o 
  -3   7   3     3990.53     3938.10     46.81 o 
  -2   7   3     7591.36     7555.27     63.92 o 
  -1   7   3     2027.54     1947.71     29.60 o 
   0   7   3    32274.32    32246.49    293.98 o 
   1   7   3     3420.49     3574.22     58.33 o 
   2   7   3      478.97      560.03     19.64 o 
   3   7   3     6423.31     6540.40     66.25 o 
   4   7   3      196.70      191.45     13.90 o 
   5   7   3       97.17      130.17     12.79 o 
   6   7   3      129.06      153.22     20.23 o 
   7   7   3      971.02     1033.00     46.37 o 
  -9   8   3      533.08      593.35     43.23 o 
  -8   8   3     1226.45     1156.22     55.83 o 
  -7   8   3     5522.48     5436.31    108.48 o 
  -6   8   3     7454.15     7421.79    182.10 o 
  -5   8   3      743.81      757.63     34.63 o 
  -4   8   3     7821.38     7731.40    108.43 o 
  -3   8   3    17166.93    17179.31    162.06 o 
  -2   8   3    16653.26    16289.64    119.11 o 
  -1   8   3     4945.00     4856.19     47.49 o 
   0   8   3     6393.31     6435.03     83.81 o 
   1   8   3    16298.47    16537.50    144.82 o 
   2   8   3    15045.84    15389.38    143.98 o 
   3   8   3     4119.68     4133.29     54.86 o 
   4   8   3       23.57       11.23      7.93 o 
   5   8   3     8625.72     8561.66     83.17 o 
   6   8   3     3102.00     3012.79     66.46 o 
   7   8   3     1728.88     1780.44     55.32 o 
  -8   9   3       13.95       14.71     22.53 o 
  -7   9   3      180.31      172.25     26.09 o 
  -6   9   3      278.21      310.95     25.05 o 
  -5   9   3     6231.13     5984.40     86.47 o 
  -4   9   3     3699.95     3693.11    100.49 o 
  -3   9   3      545.35      599.64     23.06 o 
  -2   9   3       67.45       78.00      7.85 o 
  -1   9   3     1205.59     1159.20     19.69 o 
   0   9   3     3253.97     3107.05     57.43 o 
   1   9   3     1809.03     1851.70     27.63 o 
   2   9   3     1551.40     1587.79     31.57 o 
   3   9   3      388.89      385.38     20.94 o 
   4   9   3      375.46      399.87     19.16 o 
   5   9   3      372.74      414.75     29.70 o 
   6   9   3      536.87      578.07     35.09 o 
   7   9   3      115.50      138.09     29.30 o 
  -8  10   3      210.50      282.82     29.64 o 
  -7  10   3     2046.39     2043.21     56.18 o 
  -6  10   3     1160.53     1128.76     38.99 o 
  -5  10   3       36.31       33.05     12.96 o 
  -4  10   3      695.20      726.44     27.70 o 
  -3  10   3     5753.72     5962.04     64.24 o 
  -2  10   3     8581.76     8760.51     73.70 o 
  -1  10   3      106.15      126.79      8.22 o 
   0  10   3     1424.65     1433.77     27.97 o 
   1  10   3     7425.72     7412.21     74.50 o 
   2  10   3     4178.81     4127.70     46.35 o 
   3  10   3      685.57      704.87     29.71 o 
   4  10   3      387.12      424.22     20.12 o 
   5  10   3      963.28      933.94     34.70 o 
   6  10   3      145.35      216.09     34.29 o 
   7  10   3      647.86      694.18     41.46 o 
  -8  11   3      379.60      361.01     33.14 o 
  -7  11   3      520.25      548.42     35.69 o 
  -6  11   3      485.31      523.73     32.15 o 
  -5  11   3     9302.54     9386.11    116.61 o 
  -4  11   3     5789.20     5841.27     71.03 o 
  -3  11   3      414.21      430.14     16.75 o 
  -2  11   3     5009.63     5252.28     47.48 o 
  -1  11   3    13299.04    13246.36    108.05 o 
   0  11   3    26403.77    26249.50    223.02 o 
   1  11   3     1874.79     1976.31     26.87 o 
   2  11   3       94.94       72.62      8.22 o 
   3  11   3     2757.84     2844.67     48.80 o 
   4  11   3    17188.01    17196.86    157.53 o 
   5  11   3     4890.70     4828.91     63.00 o 
   6  11   3       14.07       21.69     15.18 o 
   7  11   3     1304.22     1296.07     48.61 o 
  -8  12   3      313.34      292.53     29.83 o 
  -7  12   3     1471.10     1338.48     53.63 o 
  -6  12   3     2427.22     2307.86     59.72 o 
  -5  12   3      505.59      544.45     29.92 o 
  -4  12   3     3360.98     3348.39     56.44 o 
  -3  12   3     1405.26     1402.69     26.31 o 
  -2  12   3     1287.39     1200.04     21.17 o 
  -1  12   3     2267.21     2247.56     50.76 o 
   0  12   3      526.92      456.43     30.61 o 
   1  12   3     3457.38     3505.96     35.73 o 
   2  12   3      939.97      972.52     19.44 o 
   3  12   3      480.56      496.54     28.31 o 
   4  12   3     1340.95     1272.41     36.46 o 
   5  12   3     3178.62     3263.31     50.89 o 
   6  12   3     1355.77     1333.41     54.43 o 
   7  12   3      450.83      508.84     72.18 o 
  -8  13   3      273.70      314.15     31.06 o 
  -7  13   3      118.16      112.74     21.06 o 
  -6  13   3       66.33       96.49     17.19 o 
  -5  13   3     2127.91     2095.83     48.93 o 
  -4  13   3     4684.28     4737.13     73.31 o 
  -3  13   3       17.27       20.80      6.57 o 
  -2  13   3       39.11       40.74      6.55 o 
  -1  13   3     7627.46     7595.73     86.21 o 
   0  13   3     1104.29     1111.03     49.45 o 
   1  13   3     2007.47     1943.41     24.59 o 
   2  13   3      915.59      880.25     18.68 o 
   3  13   3      827.21      800.18     21.84 o 
   4  13   3     6421.31     6495.52     88.09 o 
   5  13   3     2789.74     2761.85     46.95 o 
   6  13   3       41.09       47.96     20.28 o 
   7  13   3      131.21      214.46     45.24 o 
  -8  14   3     2022.37     2105.99     62.91 o 
  -7  14   3     1290.86     1287.42     46.51 o 
  -6  14   3     7380.04     7393.74    110.26 o 
  -5  14   3        0.11      -10.80     12.07 o 
  -4  14   3     4580.97     4735.11     63.13 o 
  -3  14   3    10277.46    10475.23     85.00 o 
  -2  14   3    10495.25    10560.90     81.72 o 
  -1  14   3     7246.74     6887.03     82.42 o 
   0  14   3     1708.87     1682.66     35.37 o 
   1  14   3    21110.06    21025.66    166.96 o 
   2  14   3     2229.25     2334.43     31.65 o 
   3  14   3     6749.09     6716.70     83.98 o 
   4  14   3       11.46       11.19     11.85 o 
   5  14   3     2990.76     2969.42     72.97 o 
   6  14   3     6065.48     6031.14    183.72 o 
   7  14   3      604.13      587.75     61.05 o 
  -8  15   3     1185.66     1137.56     50.50 o 
  -7  15   3       50.62       11.65     15.89 o 
  -6  15   3     1150.61     1197.70     41.16 o 
  -5  15   3     2715.98     2700.79     64.52 o 
  -4  15   3     2321.63     2322.54     38.80 o 
  -3  15   3        8.14       -5.79      5.79 o 
  -2  15   3       16.11       17.01      6.21 o 
  -1  15   3     7502.60     7180.10     86.94 o 
   0  15   3     1839.48     1848.20     32.28 o 
   1  15   3     3426.82     3445.17     45.38 o 
   2  15   3     2529.95     2434.36     45.57 o 
   3  15   3     2512.10     2388.28     73.70 o 
   4  15   3    11860.21    11892.17    253.14 o 
   5  15   3     1596.60     1558.31     53.86 o 
   6  15   3       73.65       50.03     27.57 o 
  -8  16   3      327.12      331.06     28.70 o 
  -7  16   3      486.56      583.05     34.03 o 
  -6  16   3      272.29      320.04     26.80 o 
  -5  16   3      180.33      205.02     18.22 o 
  -4  16   3     4994.64     4819.18     59.48 o 
  -3  16   3        4.80        0.15      7.24 o 
  -2  16   3      205.46      183.09     13.29 o 
  -1  16   3      379.73      420.50     22.72 o 
   0  16   3     4589.14     4541.64     56.02 o 
   1  16   3     1013.36      978.89     24.75 o 
   2  16   3      688.84      690.75     21.74 o 
   3  16   3       93.85       63.07     20.23 o 
   4  16   3     1270.91     1396.95    112.24 o 
   5  16   3     1901.05     1895.66     96.70 o 
   6  16   3      407.33      412.93     48.50 o 
  -8  17   3     1081.18     1049.60     44.75 o 
  -7  17   3      139.59      162.74     20.97 o 
  -6  17   3     2377.95     2382.13     51.53 o 
  -5  17   3    11286.85    11156.06    119.33 o 
  -4  17   3     2712.84     2673.93     60.63 o 
  -3  17   3      200.65      239.14     14.77 o 
  -2  17   3     2603.65     2447.29     36.65 o 
  -1  17   3     8791.71     8576.23    102.18 o 
   0  17   3    19219.75    19082.05    159.74 o 
   1  17   3      430.90      436.19     18.19 o 
   2  17   3      280.20      342.17     21.38 o 
   3  17   3     3619.10     3627.28    176.82 o 
   4  17   3     6551.05     6527.39    230.69 o 
   5  17   3     1238.97     1154.86     59.59 o 
   6  17   3      410.28      341.38     95.66 o 
  -7  18   3     1895.38     1954.55     50.70 o 
  -6  18   3      172.31      193.90     20.45 o 
  -5  18   3      416.05      427.12     25.16 o 
  -4  18   3      630.56      637.62     23.82 o 
  -3  18   3     2440.38     2579.24     39.48 o 
  -2  18   3     5004.78     4903.60     65.69 o 
  -1  18   3      741.80      733.17     27.65 o 
   0  18   3       21.71       13.89     14.16 o 
   1  18   3     3548.99     3541.54     50.20 o 
   2  18   3     9940.95     9693.77    173.12 o 
   3  18   3      830.64      731.52     51.52 o 
   4  18   3        0.20      -14.71     40.06 o 
   5  18   3     1150.62     1232.25     61.71 o 
   6  18   3      712.60      773.50    123.29 o 
  -7  19   3        5.93       23.64     14.25 o 
  -6  19   3       32.00       22.55     13.42 o 
  -5  19   3      810.38      849.05     28.68 o 
  -4  19   3        3.90       17.23      8.84 o 
  -3  19   3      661.36      700.49     30.21 o 
  -2  19   3      282.90      289.88     28.34 o 
  -1  19   3     1097.02     1127.64     34.24 o 
   0  19   3      315.49      345.27     22.94 o 
   1  19   3      202.40      219.72     15.88 o 
   2  19   3       46.91       25.97     16.39 o 
   3  19   3        3.90       14.16     20.02 o 
   4  19   3     1074.34     1120.28     66.65 o 
   5  19   3       96.50       62.09     25.89 o 
   6  19   3      466.75      477.30     54.96 o 
  -7  20   3     1426.06     1479.92     50.06 o 
  -6  20   3     3422.28     3374.40     70.39 o 
  -5  20   3      258.49      207.28     22.56 o 
  -4  20   3     3142.32     3174.72     63.10 o 
  -3  20   3     5081.64     5002.22     99.42 o 
  -2  20   3     1583.74     1692.73     38.65 o 
  -1  20   3     1270.38     1299.32     42.77 o 
   0  20   3     1642.57     1668.62     35.42 o 
   1  20   3     6472.43     6301.33     99.10 o 
   2  20   3    10767.95    10270.20    152.30 o 
   3  20   3     3057.77     2979.17     93.53 o 
   4  20   3        6.46       -0.61     28.32 o 
   5  20   3     2080.88     2010.51     81.07 o 
   6  20   3     4429.20     4309.36    134.79 o 
  -7  21   3       13.12       46.12     22.66 o 
  -6  21   3      561.19      574.08     41.66 o 
  -5  21   3      816.91      872.10     40.03 o 
  -4  21   3     2146.19     2148.81     68.77 o 
  -3  21   3      989.94      959.27     34.99 o 
  -2  21   3     2799.48     2619.10     66.38 o 
  -1  21   3     5800.64     5723.85     84.42 o 
   0  21   3     7879.72     7871.31     96.85 o 
   1  21   3     1956.28     2074.80     60.06 o 
   2  21   3      286.04      332.21     31.40 o 
   3  21   3     4194.15     4299.04    116.31 o 
   4  21   3      287.83      287.87     45.59 o 
   5  21   3      789.93      793.91     61.74 o 
  -7  22   3       94.34       68.46     36.95 o 
  -6  22   3     1095.96     1218.69     51.67 o 
  -5  22   3       14.52       21.83     14.65 o 
  -4  22   3     1216.97     1128.89     39.59 o 
  -3  22   3      203.05      152.86     29.81 o 
  -2  22   3        9.68       18.24     12.28 o 
  -1  22   3     1131.60     1203.49     37.64 o 
   0  22   3      652.60      678.53     26.47 o 
   1  22   3      103.02      157.58     23.08 o 
   2  22   3      663.77      710.10     45.19 o 
   3  22   3       91.26      119.98     28.80 o 
   4  22   3       10.53        9.01     26.59 o 
   5  22   3       32.02       35.54     27.28 o 
  -6  23   3     1780.68     1862.15     79.43 o 
  -5  23   3     3035.67     3193.00     68.64 o 
  -4  23   3     3964.35     3914.97     74.53 o 
  -3  23   3      220.38      256.11     24.24 o 
  -2  23   3      115.00      126.07     19.44 o 
  -1  23   3     7564.95     7612.81    103.92 o 
   0  23   3     2622.11     2738.72     57.19 o 
   1  23   3     1325.98     1322.38     49.95 o 
   2  23   3     2182.83     2163.44     66.17 o 
   3  23   3     3477.67     3309.87    200.65 o 
   4  23   3     2506.85     2535.99     94.65 o 
   5  23   3     1672.02     1861.65     84.07 o 
  -6  24   3      976.97     1009.55     68.59 o 
  -5  24   3       47.28       74.86     20.85 o 
  -4  24   3       10.27        9.09     15.75 o 
  -3  24   3     8718.86     8637.72    117.69 o 
  -2  24   3     7851.58     7777.28    113.88 o 
  -1  24   3      279.64      294.93     24.23 o 
   0  24   3      681.50      610.62     40.45 o 
   1  24   3     2766.58     2921.97    108.34 o 
   2  24   3     5750.47     5499.35    110.31 o 
   3  24   3     2173.14     2221.13     87.18 o 
   4  24   3     1089.30     1197.88     71.45 o 
   5  24   3       76.21       68.79     36.61 o 
  -6  25   3      171.88      184.25     35.18 o 
  -5  25   3      493.36      454.30     44.32 o 
  -4  25   3      297.61      336.41     33.48 o 
  -3  25   3       39.51       83.28     20.52 o 
  -2  25   3      575.04      590.02     33.11 o 
  -1  25   3      172.54      230.02     25.68 o 
   0  25   3      138.99      146.84     23.68 o 
   1  25   3     1235.30     1157.65     85.48 o 
   2  25   3        1.49       36.99     19.92 o 
   3  25   3      297.17      335.44     45.63 o 
   4  25   3       27.47       74.26     30.01 o 
  -5  26   3      216.00      240.35     31.74 o 
  -4  26   3      171.79      178.61     27.12 o 
  -3  26   3     2152.08     2226.52    100.22 o 
  -2  26   3     7361.98     7230.82    123.54 o 
  -1  26   3      108.90      121.08     21.32 o 
   0  26   3      199.35      220.42     27.86 o 
   1  26   3     1466.40     1554.98     57.53 o 
   2  26   3     3932.93     3983.55    117.65 o 
   3  26   3        3.17       -6.91     23.93 o 
   4  26   3       68.46       59.29     29.89 o 
  -5  27   3     1666.19     1653.10    106.57 o 
  -4  27   3     2223.01     2351.23    129.72 o 
  -3  27   3      568.53      551.67     42.13 o 
  -2  27   3     3316.47     3475.91     91.09 o 
  -1  27   3     1583.96     1553.55     68.82 o 
   0  27   3     2421.71     2269.34    131.96 o 
   1  27   3     1323.27     1311.96     54.32 o 
   2  27   3       68.44      102.19     32.62 o 
   3  27   3     4097.67     3968.08    122.57 o 
   4  27   3     1717.76     1652.34     82.50 o 
  -5  28   3      105.07       88.95     25.48 o 
  -4  28   3     1178.74     1146.64     55.48 o 
  -3  28   3       60.20       45.09     20.54 o 
  -2  28   3      191.25      206.62     27.42 o 
  -1  28   3       57.42       62.29     37.30 o 
   0  28   3       11.89       -3.15     32.12 o 
   1  28   3       35.92       19.88     19.20 o 
   2  28   3       83.65       70.14     61.82 o 
   3  28   3       23.03        6.99     26.04 o 
  -4  29   3     2459.09     2529.35     78.26 o 
  -3  29   3      477.71      573.49     44.30 o 
  -2  29   3     1545.31     1687.10     74.72 o 
  -1  29   3     1618.18     1563.64     70.56 o 
   0  29   3     1203.56     1179.69     62.51 o 
   1  29   3     2461.09     2446.01     89.86 o 
   2  29   3      313.86      335.36     47.62 o 
   3  29   3     1510.69     1496.72     79.85 o 
  -4  30   3      432.06      438.95     42.09 o 
  -3  30   3     2564.81     2729.63     78.77 o 
  -2  30   3     2009.21     2134.81     84.98 o 
  -1  30   3        2.28      -13.26     18.19 o 
   0  30   3      551.28      592.79     53.23 o 
   1  30   3     2317.48     2371.56    111.55 o 
   2  30   3     3065.62     3144.03    154.02 o 
  -3  31   3      362.28      416.69    101.53 o 
  -2  31   3      361.87      385.82     46.39 o 
  -1  31   3      485.69      591.05     53.93 o 
   0  31   3      160.75      217.56     37.34 o 
   1  31   3       49.55       64.14     25.66 o 
   2  31   3       30.24       43.51     44.89 o 
  -2  32   3     1410.62     1517.83     74.23 o 
  -1  32   3       12.28       33.11     25.15 o 
   0  32   3       76.35       74.84     28.31 o 
   1  32   3      466.23      519.71     54.20 o 
  -9   0   4        1.24        3.74     26.88 o 
  -8   0   4       55.14       95.19     29.40 o 
  -7   0   4     7204.57     6885.62    151.55 o 
  -6   0   4    13180.59    12837.43    214.85 o 
  -5   0   4     1664.42     1755.24     61.26 o 
  -4   0   4     1329.20     1518.30     31.94 o 
  -3   0   4    28298.33    29788.49    289.07 o 
  -2   0   4    63917.74    67887.53   1252.22 o 
  -1   0   4    42938.16    44970.38    399.69 o 
   0   0   4       46.80       56.90      8.00 o 
   1   0   4      800.50      961.95     28.42 o 
   2   0   4    15729.87    15473.97    225.86 o 
   3   0   4     7670.73     7358.78    117.89 o 
   4   0   4      191.76      211.45     62.85 o 
   5   0   4      948.27      872.47     35.62 o 
   6   0   4     2652.44     2543.73     69.05 o 
   7   0   4     2683.98     2860.84    145.05 o 
  -9   1   4      329.27      331.94     33.59 o 
  -8   1   4     2567.31     2493.42     71.08 o 
  -7   1   4       62.98      102.33     21.53 o 
  -6   1   4        3.05       51.65     15.53 o 
  -5   1   4     7270.84     7477.88    114.41 o 
  -4   1   4      579.99      526.45     13.61 o 
  -3   1   4     6219.73     6241.63     57.33 o 
  -2   1   4      217.43      253.33     21.22 o 
  -1   1   4     3272.68     3237.76     53.75 o 
   0   1   4     2470.42     2431.64     25.46 o 
   1   1   4     3698.88     3608.76     58.29 o 
   2   1   4     1433.99     1636.64     29.33 o 
   3   1   4     1937.74     2164.07     39.24 o 
   4   1   4     6547.97     6489.68     80.66 o 
   5   1   4       16.69       15.51      8.59 o 
   6   1   4      684.80      822.08     41.65 o 
   7   1   4      621.37      595.19     55.18 o 
  -9   2   4       15.08       42.26     26.42 o 
  -8   2   4       83.21       58.99     23.65 o 
  -7   2   4      692.17      752.63     40.21 o 
  -6   2   4     2449.37     2485.58     58.06 o 
  -5   2   4      328.47      372.69     29.23 o 
  -4   2   4        0.13       -0.50     14.28 o 
  -3   2   4      201.85      223.32     20.03 o 
  -2   2   4     4742.02     4494.44     44.35 o 
  -1   2   4       61.72       73.55     12.81 o 
   0   2   4       50.73       68.47      6.49 o 
   1   2   4     5168.51     5406.63     60.11 o 
   2   2   4     8020.44     8120.69     95.38 o 
   3   2   4     6343.64     6474.69     91.88 o 
   4   2   4      294.19      369.69     22.41 o 
   5   2   4      393.82      382.47     22.19 o 
   6   2   4        1.91        7.60     11.18 o 
   7   2   4     1627.08     1668.26     78.74 o 
  -9   3   4     1748.68     1664.08     58.31 o 
  -8   3   4     2628.52     2559.71     66.67 o 
  -7   3   4     1602.24     1570.29     49.03 o 
  -6   3   4     4368.53     4458.29     85.04 o 
  -5   3   4     6112.08     5958.13     85.75 o 
  -4   3   4     7852.26     7697.66     67.48 o 
  -3   3   4     4388.42     4137.91     47.42 o 
  -2   3   4      135.25      183.10     11.74 o 
  -1   3   4    22374.59    22776.96    235.36 o 
   0   3   4    13039.80    12811.89     86.24 o 
   1   3   4     8378.40     8330.00     69.40 o 
   2   3   4     5245.87     5222.01     57.89 o 
   3   3   4     5798.64     5805.12     65.46 o 
   4   3   4     4229.83     4162.55     54.10 o 
   5   3   4     3215.96     3127.77     49.16 o 
   6   3   4      442.51      522.02     37.43 o 
   7   3   4       15.15       25.09     21.54 o 
  -9   4   4      241.89      232.22     29.25 o 
  -8   4   4     1359.55     1240.45     47.28 o 
  -7   4   4     1796.63     1773.69     56.43 o 
  -6   4   4     1661.05     1601.46     45.66 o 
  -5   4   4     1500.07     1417.99     40.08 o 
  -4   4   4     1284.62     1303.60     25.71 o 
  -3   4   4     2774.74     2787.88     37.22 o 
  -2   4   4    18210.63    18883.24    150.11 o 
  -1   4   4     5888.93     6148.57     68.36 o 
   0   4   4      391.08      438.27     18.32 o 
   1   4   4     1363.05     1285.91     23.99 o 
   2   4   4     1361.61     1217.93     24.85 o 
   3   4   4     3786.11     3892.37     60.17 o 
   4   4   4     1548.67     1600.77     33.87 o 
   5   4   4      175.67      186.11     15.64 o 
   6   4   4     2730.84     2672.57     63.45 o 
   7   4   4      663.30      758.46     44.13 o 
  -9   5   4       27.13       20.65     20.84 o 
  -8   5   4      300.75      320.47     30.27 o 
  -7   5   4     1202.00     1232.34     44.12 o 
  -6   5   4     2548.68     2477.41     56.77 o 
  -5   5   4      564.03      600.16     30.50 o 
  -4   5   4      529.08      604.74     16.17 o 
  -3   5   4     3801.47     3790.81     44.94 o 
  -2   5   4      290.27      356.44     15.03 o 
  -1   5   4     3828.30     3792.27     43.59 o 
   0   5   4        2.33       14.60      8.06 o 
   1   5   4        4.08       -7.21      7.21 o 
   2   5   4     2522.74     2564.25     56.88 o 
   3   5   4       36.28       31.76     10.75 o 
   4   5   4      517.33      583.97     25.02 o 
   5   5   4        0.77       -1.62      9.46 o 
   6   5   4      274.05      298.23     27.17 o 
   7   5   4      166.13      279.97     28.87 o 
  -9   6   4      221.38      267.89     30.99 o 
  -8   6   4      392.19      372.23     32.20 o 
  -7   6   4     6392.45     6252.89    101.85 o 
  -6   6   4     6817.29     6700.19    114.09 o 
  -5   6   4      632.19      659.76     29.82 o 
  -4   6   4       18.36       32.57      9.20 o 
  -3   6   4     3274.65     3198.91     38.09 o 
  -2   6   4    13721.45    13605.42    115.35 o 
  -1   6   4     4673.98     4582.93     49.99 o 
   0   6   4     2357.37     2727.50     57.83 o 
   1   6   4    11157.03    11440.88    118.34 o 
   2   6   4    12205.28    12019.92    106.91 o 
   3   6   4     8534.03     8495.26     90.39 o 
   4   6   4      457.42      502.20     22.03 o 
   5   6   4     2255.45     2266.14     41.82 o 
   6   6   4     2775.16     2715.47     64.26 o 
   7   6   4     2701.74     2832.49     70.91 o 
  -9   7   4     2773.32     2697.33     74.23 o 
  -8   7   4      530.16      638.51     45.65 o 
  -7   7   4      198.84      244.55     25.31 o 
  -6   7   4      433.31      470.53     30.18 o 
  -5   7   4     3665.66     3654.37     64.46 o 
  -4   7   4    22156.43    22160.95    165.39 o 
  -3   7   4     1489.34     1560.73     35.69 o 
  -2   7   4       61.14       54.12      7.51 o 
  -1   7   4     4577.94     4786.62     56.96 o 
   0   7   4    18353.56    18481.72    202.41 o 
   1   7   4     7691.66     7728.46     90.21 o 
   2   7   4     1308.47     1384.33     40.28 o 
   3   7   4      569.17      569.23     22.14 o 
   4   7   4      323.45      316.86     18.23 o 
   5   7   4     5239.86     5215.42     82.88 o 
   6   7   4       15.74       26.48     15.92 o 
   7   7   4      344.11      399.97     33.21 o 
  -9   8   4       22.55       48.09     20.91 o 
  -8   8   4      542.76      577.50     44.46 o 
  -7   8   4     1494.90     1411.83     47.00 o 
  -6   8   4     1577.08     1564.14     45.29 o 
  -5   8   4      855.54      867.11     52.22 o 
  -4   8   4       70.34      135.71     17.73 o 
  -3   8   4     3215.97     3322.74     44.03 o 
  -2   8   4     3620.75     3573.88     48.40 o 
  -1   8   4     1013.06      926.04     24.79 o 
   0   8   4     3854.39     4112.43     96.71 o 
   1   8   4      745.79      737.76     28.50 o 
   2   8   4       28.14       34.38     12.37 o 
   3   8   4      316.88      298.73     18.13 o 
   4   8   4       20.90       35.09     10.61 o 
   5   8   4      110.98      139.88     14.86 o 
   6   8   4       36.27       37.92     16.52 o 
   7   8   4      185.45      225.31     26.84 o 
  -8   9   4     4016.85     3847.98     83.13 o 
  -7   9   4      508.90      501.57     34.44 o 
  -6   9   4        3.70        6.05     13.76 o 
  -5   9   4     8658.56     8703.98    123.39 o 
  -4   9   4    14377.92    14357.47    128.02 o 
  -3   9   4    12875.44    12823.09    113.32 o 
  -2   9   4     1431.57     1436.01     25.71 o 
  -1   9   4     6727.83     6638.69     68.15 o 
   0   9   4    14072.79    13953.76    158.44 o 
   1   9   4     8644.75     8363.77    122.54 o 
   2   9   4      992.66     1018.21     21.01 o 
   3   9   4     1338.45     1347.85     33.88 o 
   4   9   4    11762.67    11527.34    108.21 o 
   5   9   4     2454.62     2414.84     43.91 o 
   6   9   4     1409.68     1448.59     48.01 o 
   7   9   4      628.26      668.89     50.15 o 
  -8  10   4     1720.78     1730.35     65.02 o 
  -7  10   4     2826.72     2833.01     94.86 o 
  -6  10   4     2608.40     2639.45     68.12 o 
  -5  10   4     1101.84     1180.28     42.47 o 
  -4  10   4     1117.49     1134.66     28.93 o 
  -3  10   4    20980.17    20525.62    152.61 o 
  -2  10   4      529.04      472.56     15.56 o 
  -1  10   4    11634.25    11364.86    105.04 o 
   0  10   4        0.97        7.03      4.63 o 
   1  10   4     3986.39     3968.66     70.49 o 
   2  10   4     9062.76     8905.69     83.35 o 
   3  10   4       14.63        9.87     10.32 o 
   4  10   4      156.97      177.41     15.28 o 
   5  10   4      851.68      855.85     28.21 o 
   6  10   4     2649.39     2559.47     63.54 o 
   7  10   4      364.46      433.23     35.53 o 
  -8  11   4        6.29       31.95     24.52 o 
  -7  11   4      713.41      680.57     40.94 o 
  -6  11   4        6.09        3.15     13.04 o 
  -5  11   4     1430.75     1348.90     45.35 o 
  -4  11   4       76.70       83.39     11.39 o 
  -3  11   4      182.77      232.58     16.06 o 
  -2  11   4      506.20      562.73     16.85 o 
  -1  11   4     1083.33     1072.83     21.57 o 
   0  11   4        0.10        1.46      9.61 o 
   1  11   4      165.99      164.74     13.30 o 
   2  11   4      187.57      189.72     15.78 o 
   3  11   4     1958.50     2087.09     45.68 o 
   4  11   4        9.11        5.30      9.72 o 
   5  11   4      102.28      123.75     14.67 o 
   6  11   4      110.92      149.90     22.19 o 
   7  11   4      317.39      378.20     50.19 o 
  -8  12   4     1552.33     1578.49     54.55 o 
  -7  12   4     1610.61     1602.72     50.58 o 
  -6  12   4     3077.42     3014.47     64.35 o 
  -5  12   4     3626.38     3669.64     75.54 o 
  -4  12   4     1802.66     1811.63     32.50 o 
  -3  12   4     6203.28     6278.60     63.50 o 
  -2  12   4    10102.18     9683.62    109.79 o 
  -1  12   4      566.23      559.78     13.97 o 
   0  12   4     1508.40     1509.41     29.42 o 
   1  12   4    11951.07    12463.93    143.00 o 
   2  12   4     2004.78     2078.25     41.50 o 
   3  12   4     4362.36     4325.02    105.38 o 
   4  12   4     1660.16     1706.48     39.87 o 
   5  12   4       62.84       76.41     13.09 o 
   6  12   4     1454.22     1641.85     77.28 o 
  -8  13   4     2049.96     2026.31     61.58 o 
  -7  13   4      599.87      696.06     40.10 o 
  -6  13   4      264.46      253.52     24.72 o 
  -5  13   4     1848.52     1821.10     52.27 o 
  -4  13   4     5523.23     5460.38     61.89 o 
  -3  13   4       38.90       34.97      8.42 o 
  -2  13   4      182.44      183.42     10.59 o 
  -1  13   4     1392.14     1330.57     30.49 o 
   0  13   4    18137.41    17986.63    166.43 o 
   1  13   4     5304.69     5002.60     71.04 o 
   2  13   4      217.99      230.43     22.46 o 
   3  13   4     2325.92     2237.48     53.80 o 
   4  13   4     5993.79     6018.12    107.47 o 
   5  13   4     7075.01     7212.65    105.12 o 
   6  13   4       19.71      -10.45     23.01 o 
  -8  14   4        4.75       41.72     19.22 o 
  -7  14   4      180.21      172.14     23.50 o 
  -6  14   4       45.93       42.02     26.24 o 
  -5  14   4      230.00      254.96     25.71 o 
  -4  14   4      551.15      542.17     20.70 o 
  -3  14   4      938.62      921.97     20.68 o 
  -2  14   4      471.39      491.25     18.58 o 
  -1  14   4      104.25      106.49     12.82 o 
   0  14   4      922.56      943.17     25.64 o 
   1  14   4       70.63       88.43     16.77 o 
   2  14   4        1.23       -2.69      7.16 o 
   3  14   4      164.82      160.39     27.14 o 
   4  14   4       37.58       41.37     17.26 o 
   5  14   4        2.67       16.68     14.24 o 
   6  14   4        8.04       46.14     34.53 o 
  -8  15   4     3124.37     3033.73     75.67 o 
  -7  15   4      114.37       91.30     29.01 o 
  -6  15   4      126.67      144.14     33.81 o 
  -5  15   4     5405.20     5312.19     90.02 o 
  -4  15   4     6144.26     6034.09     67.68 o 
  -3  15   4      158.08      149.00     14.13 o 
  -2  15   4       70.03       80.62      8.10 o 
  -1  15   4     1138.77     1152.60     42.37 o 
   0  15   4    11424.98    11315.28    191.62 o 
   1  15   4     4364.48     4430.27     83.14 o 
   2  15   4      189.21      204.73     22.98 o 
   3  15   4      720.49      821.17     46.61 o 
   4  15   4     2453.06     2365.76     84.85 o 
   5  15   4     3238.97     3225.54     68.44 o 
   6  15   4       12.53       33.74     26.36 o 
  -8  16   4     1334.92     1282.44     57.85 o 
  -7  16   4     3258.01     3356.44     85.22 o 
  -6  16   4     4696.71     4616.04     81.64 o 
  -5  16   4     5023.68     4989.02     71.68 o 
  -4  16   4      326.64      321.56     18.21 o 
  -3  16   4     5424.12     5319.73     54.86 o 
  -2  16   4     5809.36     5744.64     81.15 o 
  -1  16   4     1712.52     1620.22     37.67 o 
   0  16   4     1717.66     1674.04     36.51 o 
   1  16   4     5747.45     5885.15    107.18 o 
   2  16   4     8276.62     8220.78    259.13 o 
   3  16   4     5206.50     4981.02    151.26 o 
   4  16   4      729.43      724.14     53.77 o 
   5  16   4      826.96      898.16     40.53 o 
   6  16   4     3229.98     3275.62    164.04 o 
  -8  17   4       30.64       36.58     19.55 o 
  -7  17   4      268.89      265.13     28.31 o 
  -6  17   4      487.45      492.64     28.52 o 
  -5  17   4       10.26       36.24     11.02 o 
  -4  17   4       65.50       77.82     11.84 o 
  -3  17   4       24.44       34.11     11.04 o 
  -2  17   4      601.48      616.43     27.68 o 
  -1  17   4      731.45      672.50     28.18 o 
   0  17   4       44.97       58.09     12.54 o 
   1  17   4      203.42      187.09     22.45 o 
   2  17   4       52.92       46.94     16.92 o 
   3  17   4      389.67      448.55     42.38 o 
   4  17   4        1.27       11.17     20.31 o 
   5  17   4       86.69       73.15     21.41 o 
   6  17   4       72.38      147.05     37.79 o 
  -7  18   4     1194.26     1213.46     40.52 o 
  -6  18   4     1259.31     1231.70     37.82 o 
  -5  18   4     1449.85     1434.81     34.49 o 
  -4  18   4      467.17      515.60     30.40 o 
  -3  18   4     5475.56     5454.16     72.77 o 
  -2  18   4        6.84       -7.63      8.26 o 
  -1  18   4     4947.20     4843.45     72.40 o 
   0  18   4      115.58      146.65     20.67 o 
   1  18   4     1500.55     1560.10     83.39 o 
   2  18   4    12865.49    12084.01    356.76 o 
   3  18   4     1153.51     1155.92     57.53 o 
   4  18   4      188.62      201.98     32.22 o 
   5  18   4      775.86      778.09     49.91 o 
   6  18   4     3884.40     3827.23    126.70 o 
  -7  19   4      143.03      125.08     29.78 o 
  -6  19   4      388.96      389.08     54.10 o 
  -5  19   4     8992.64     8777.11    156.97 o 
  -4  19   4     5515.47     5600.76     87.10 o 
  -3  19   4     2518.97     2599.36     49.19 o 
  -2  19   4      419.48      473.57     24.44 o 
  -1  19   4     5606.27     5635.44     85.06 o 
   0  19   4     4412.95     4204.69     98.06 o 
   1  19   4     2651.46     2643.21     67.12 o 
   2  19   4       92.19       84.93     27.34 o 
   3  19   4      397.37      465.42     46.62 o 
   4  19   4     3561.85     3689.30    107.99 o 
   5  19   4     1450.46     1416.49     57.20 o 
  -7  20   4      407.75      422.81     39.49 o 
  -6  20   4      868.79      822.66     48.61 o 
  -5  20   4       13.37       27.43     15.27 o 
  -4  20   4      863.90      883.57     36.95 o 
  -3  20   4      636.40      627.98     29.23 o 
  -2  20   4     2592.42     2487.39     47.91 o 
  -1  20   4     1117.19     1171.82     35.45 o 
   0  20   4     5459.22     5110.11     96.23 o 
   1  20   4        3.26       -4.35     18.67 o 
   2  20   4      691.30      711.51     73.45 o 
   3  20   4      235.33      196.25     57.33 o 
   4  20   4        5.33       -0.59     23.48 o 
   5  20   4       33.67        7.65     20.09 o 
  -7  21   4      351.17      294.66     34.65 o 
  -6  21   4        9.77       19.69     17.33 o 
  -5  21   4      131.24      133.55     20.41 o 
  -4  21   4     3226.21     3334.09     67.21 o 
  -3  21   4       67.09       70.75     14.67 o 
  -2  21   4      486.97      481.62     26.09 o 
  -1  21   4      693.36      660.80     36.29 o 
   0  21   4     4880.51     4666.80    152.49 o 
   1  21   4     1750.15     1703.72     56.09 o 
   2  21   4      647.64      717.74     60.10 o 
   3  21   4      635.49      567.66     51.63 o 
   4  21   4      636.91      653.59     56.63 o 
   5  21   4     4946.94     4875.82    214.11 o 
  -7  22   4     1959.75     2104.42     71.17 o 
  -6  22   4     2896.09     2944.11     79.46 o 
  -5  22   4      749.80      821.70     41.42 o 
  -4  22   4       78.02       69.58     17.13 o 
  -3  22   4     1374.30     1415.31     53.63 o 
  -2  22   4    12602.26    12283.11    129.04 o 
  -1  22   4     1475.83     1465.46     55.96 o 
   0  22   4      779.82      769.22     52.70 o 
   1  22   4     3936.22     3686.11     96.84 o 
   2  22   4     4169.71     4401.79     96.49 o 
   3  22   4     3322.65     3158.54    243.47 o 
   4  22   4      172.86      142.46     32.69 o 
   5  22   4       96.89       62.08     31.16 o 
  -6  23   4      313.03      401.78     37.31 o 
  -5  23   4       95.86      109.20     21.00 o 
  -4  23   4     1577.09     1687.77     59.30 o 
  -3  23   4      736.95      781.42     50.72 o 
  -2  23   4       51.17       72.22     19.33 o 
  -1  23   4     3504.31     3334.14     93.97 o 
   0  23   4      169.19      194.37     55.12 o 
   1  23   4      188.56      130.20     23.78 o 
   2  23   4      974.13     1058.43     48.34 o 
   3  23   4     1552.34     1419.97     91.86 o 
   4  23   4      131.41      142.41     36.19 o 
  -6  24   4      877.52      936.40     71.49 o 
  -5  24   4     1254.19     1300.71     61.61 o 
  -4  24   4      120.12      134.60     25.42 o 
  -3  24   4     1881.04     1822.78     53.12 o 
  -2  24   4     4974.04     4843.86     87.85 o 
  -1  24   4     2503.82     2515.78     69.91 o 
   0  24   4       40.61       15.12     16.28 o 
   1  24   4      382.77      426.87     41.18 o 
   2  24   4      534.08      625.69     44.91 o 
   3  24   4      230.64      249.96     40.02 o 
   4  24   4      236.20      234.65     39.42 o 
  -6  25   4       54.03       84.99     29.52 o 
  -5  25   4     1776.87     1768.66     63.21 o 
  -4  25   4     3127.14     3151.99     77.65 o 
  -3  25   4     4419.97     4376.55     84.34 o 
  -2  25   4       53.70       68.49     17.69 o 
  -1  25   4     4357.57     4332.66     95.27 o 
   0  25   4     3170.54     3156.03     79.93 o 
   1  25   4     2841.71     2910.82     79.04 o 
   2  25   4      621.85      636.14     47.87 o 
   3  25   4     2320.92     2234.76    142.97 o 
   4  25   4     2883.58     3025.27    108.34 o 
  -5  26   4        4.24       22.46     19.87 o 
  -4  26   4      791.43      832.53     51.14 o 
  -3  26   4       81.50      113.98     23.48 o 
  -2  26   4     1175.65     1165.79     48.77 o 
  -1  26   4       90.03      110.37     23.25 o 
   0  26   4       15.09       14.87     17.22 o 
   1  26   4        0.95       23.61     19.30 o 
   2  26   4      646.69      651.85     47.03 o 
   3  26   4      894.53      956.42     72.28 o 
   4  26   4       16.89      -15.11     27.51 o 
  -5  27   4     1032.79     1096.22     54.45 o 
  -4  27   4      613.36      578.58     51.23 o 
  -3  27   4     1035.85     1102.28     68.05 o 
  -2  27   4      251.31      278.84     39.06 o 
  -1  27   4      812.66      793.18     49.28 o 
   0  27   4      422.87      432.65     55.12 o 
   1  27   4      750.24      811.74     51.82 o 
   2  27   4       13.95       20.68     27.97 o 
   3  27   4       62.53       49.33     29.96 o 
  -4  28   4      103.49       49.77     27.34 o 
  -3  28   4     2605.54     2694.03     97.92 o 
  -2  28   4     5665.81     5775.64    143.83 o 
  -1  28   4     3100.51     3111.52     83.94 o 
   0  28   4       53.63       53.51     20.55 o 
   1  28   4      190.12      208.80     30.56 o 
   2  28   4     3399.08     3570.49    117.91 o 
   3  28   4     4370.80     4582.49    333.26 o 
  -4  29   4      134.45       67.35     30.87 o 
  -3  29   4      724.24      788.62     78.05 o 
  -2  29   4       29.91       56.37     27.14 o 
  -1  29   4      967.54      966.35     68.13 o 
   0  29   4     1368.89     1345.68     57.00 o 
   1  29   4     1381.85     1464.78     60.70 o 
   2  29   4       41.60        6.82     28.00 o 
  -3  30   4       40.45       25.00     25.47 o 
  -2  30   4      889.52      964.80     69.82 o 
  -1  30   4        2.23        3.89     22.70 o 
   0  30   4       13.58       11.36     20.99 o 
   1  30   4       36.01       22.84     22.65 o 
   2  30   4      129.43      209.13     41.76 o 
  -3  31   4     2221.86     2303.41     94.26 o 
  -2  31   4       77.44       78.74     28.82 o 
  -1  31   4     1870.70     1972.70     84.73 o 
   0  31   4     3133.49     3126.15    197.88 o 
   1  31   4     2083.12     2182.71     75.32 o 
  -1  32   4      572.81      641.75     59.58 o 
  -9   1   5      865.25      850.19     49.71 o 
  -8   1   5     1815.25     1703.56     55.47 o 
  -7   1   5     3231.93     3203.02     70.10 o 
  -6   1   5      107.51      181.64     24.72 o 
  -5   1   5     4305.21     4278.68     82.55 o 
  -4   1   5      675.10      656.37     17.59 o 
  -3   1   5     4156.42     4183.15     75.76 o 
  -2   1   5    18043.54    18951.15    150.79 o 
  -1   1   5     2559.80     2479.33     27.81 o 
   0   1   5    14002.59    14201.69     97.57 o 
   1   1   5     7593.74     7744.61     67.88 o 
   2   1   5     4035.70     3936.76     51.45 o 
   3   1   5      126.01      147.03     14.69 o 
   4   1   5     3841.69     3737.67     74.37 o 
   5   1   5     2911.57     2891.28     52.85 o 
   6   1   5      623.52      705.54     68.03 o 
   7   1   5      442.35      515.56     55.18 o 
  -9   2   5     1267.06     1195.10     53.87 o 
  -8   2   5      395.35      446.38     49.85 o 
  -7   2   5     1232.56     1213.95     44.15 o 
  -6   2   5    13357.18    13205.60    181.34 o 
  -5   2   5     3016.26     3079.81     73.27 o 
  -4   2   5      412.11      433.31     20.45 o 
  -3   2   5     5201.43     5429.03     65.33 o 
  -2   2   5    14069.58    13897.33    108.29 o 
  -1   2   5    11370.77    11223.56     87.88 o 
   0   2   5     1297.18     1360.00     25.38 o 
   1   2   5     1656.12     1678.04     25.58 o 
   2   2   5     3352.84     3456.44     53.09 o 
   3   2   5    12049.80    12169.89    114.89 o 
   4   2   5     1202.17     1184.67     57.27 o 
   5   2   5       99.66      102.67     15.96 o 
   6   2   5     1560.33     1519.62     72.73 o 
   7   2   5      563.54      716.97     63.98 o 
  -9   3   5       15.55       23.62     19.88 o 
  -8   3   5      367.75      489.57     36.35 o 
  -7   3   5        1.13       11.16     14.95 o 
  -6   3   5     1853.17     1881.04     69.19 o 
  -5   3   5      881.04      963.00     53.39 o 
  -4   3   5     2746.29     2837.47     42.34 o 
  -3   3   5     1733.36     1924.18     65.33 o 
  -2   3   5       10.42      -13.33     21.53 o 
  -1   3   5     3060.32     3239.71     42.63 o 
   0   3   5      439.71      424.29     12.04 o 
   1   3   5     1355.04     1271.89     21.59 o 
   2   3   5      113.02      123.86     13.33 o 
   3   3   5       18.40       35.82     10.11 o 
   4   3   5       98.15       82.29     16.34 o 
   5   3   5      227.34      198.23     20.19 o 
   6   3   5       71.75      105.68     42.82 o 
   7   3   5       94.96       44.34     46.62 o 
  -9   4   5       54.83       49.38     21.07 o 
  -8   4   5      433.79      433.82     34.43 o 
  -7   4   5     1136.52     1077.55     41.45 o 
  -6   4   5     2155.01     2168.90     65.30 o 
  -5   4   5     4049.20     4007.00     68.92 o 
  -4   4   5      597.92      697.85     26.15 o 
  -3   4   5       82.20       92.50     10.15 o 
  -2   4   5     9643.44     9291.32     94.54 o 
  -1   4   5    17736.35    17610.16    144.04 o 
   0   4   5      100.02      146.10      8.45 o 
   1   4   5       57.87       54.71      8.47 o 
   2   4   5     3381.62     3336.63     46.07 o 
   3   4   5     2335.89     2366.04     48.48 o 
   4   4   5     4873.91     4790.20     67.66 o 
   5   4   5     1399.13     1332.71     39.85 o 
   6   4   5       96.75      100.68     34.88 o 
  -9   5   5     1409.74     1478.82     56.10 o 
  -8   5   5     1625.17     1649.81     79.06 o 
  -7   5   5     1867.41     2010.14     55.77 o 
  -6   5   5       11.56       14.85     14.38 o 
  -5   5   5     6726.57     6605.61    107.52 o 
  -4   5   5    11023.31    11301.77    104.76 o 
  -3   5   5    10070.86     9847.10    106.79 o 
  -2   5   5     1794.83     2002.42     32.35 o 
  -1   5   5     2911.15     2970.02     46.42 o 
   0   5   5    10340.99     9925.35    197.14 o 
   1   5   5     3427.72     3461.09     48.53 o 
   2   5   5     8211.03     8541.01     85.55 o 
   3   5   5       10.48        5.95     10.28 o 
   4   5   5     1723.00     1742.52     39.39 o 
   5   5   5     3721.80     3805.90     68.23 o 
   6   5   5     2257.79     2288.69     69.47 o 
  -9   6   5      142.71      197.98     36.49 o 
  -8   6   5      163.42      148.31     28.81 o 
  -7   6   5      318.25      363.34     29.73 o 
  -6   6   5     1102.20     1090.96     39.20 o 
  -5   6   5      490.09      619.19     59.81 o 
  -4   6   5      953.22     1089.77     35.24 o 
  -3   6   5     1780.40     1821.77     29.66 o 
  -2   6   5     3994.86     4164.95     54.50 o 
  -1   6   5      117.38      134.28     13.02 o 
   0   6   5      721.84      778.01     30.01 o 
   1   6   5     1344.10     1339.39     29.95 o 
   2   6   5     2869.16     2898.51     53.83 o 
   3   6   5      541.34      577.38     27.64 o 
   4   6   5      659.80      699.81     41.42 o 
   5   6   5      120.82      147.86     16.76 o 
   6   6   5       57.13       79.78     21.69 o 
  -9   7   5      359.24      378.57     35.53 o 
  -8   7   5     1134.15     1143.06     46.44 o 
  -7   7   5     3586.89     3461.14     74.10 o 
  -6   7   5       18.19       40.91     15.23 o 
  -5   7   5     2273.11     2366.72     60.51 o 
  -4   7   5     9506.44     9667.76     94.22 o 
  -3   7   5     2675.67     2728.02     37.21 o 
  -2   7   5     3665.26     3434.92     45.04 o 
  -1   7   5     3250.78     3140.48     42.53 o 
   0   7   5      970.76      827.96     26.37 o 
   1   7   5     3730.84     3710.83     59.62 o 
   2   7   5     1740.45     1865.79     42.98 o 
   3   7   5      373.69      353.97     23.72 o 
   4   7   5     5864.22     6004.74     79.01 o 
   5   7   5     2961.28     3083.44     56.44 o 
   6   7   5      158.85      216.71     35.61 o 
  -9   8   5     1003.42     1097.14     54.21 o 
  -8   8   5      112.38      110.86     31.00 o 
  -7   8   5      891.29      870.96     48.65 o 
  -6   8   5     5671.65     5604.13     90.61 o 
  -5   8   5     6780.26     6671.96    107.64 o 
  -4   8   5     6207.23     6174.68     64.02 o 
  -3   8   5     1598.20     1523.16     25.62 o 
  -2   8   5     4531.87     4279.67     57.55 o 
  -1   8   5     9716.48     9583.21     91.21 o 
   0   8   5     4750.08     4779.65     68.06 o 
   1   8   5      909.62      907.64     29.13 o 
   2   8   5     5252.94     5264.56     77.66 o 
   3   8   5     6904.58     7001.19     84.31 o 
   4   8   5     2525.16     2484.66     48.39 o 
   5   8   5      420.02      450.67     26.52 o 
   6   8   5     1760.73     1878.41     64.35 o 
  -8   9   5     1488.83     1489.20     52.69 o 
  -7   9   5       79.03       66.87     18.25 o 
  -6   9   5      942.34      981.63     46.36 o 
  -5   9   5      161.61      186.95     22.41 o 
  -4   9   5     5485.61     5450.64     59.53 o 
  -3   9   5      639.79      615.05     20.39 o 
  -2   9   5        1.56        2.45      5.57 o 
  -1   9   5      148.53      155.02     13.56 o 
   0   9   5      415.72      437.06     23.46 o 
   1   9   5     8120.05     8328.98    101.98 o 
   2   9   5       77.75       75.22     16.75 o 
   3   9   5      637.48      695.23     28.57 o 
   4   9   5      123.63      119.06     15.40 o 
   5   9   5      167.77      212.81     25.15 o 
   6   9   5      331.32      393.05     36.54 o 
  -8  10   5        5.91       49.87     20.40 o 
  -7  10   5      607.53      708.03     40.77 o 
  -6  10   5     4644.57     4390.77    138.85 o 
  -5  10   5     1670.81     1701.16     71.31 o 
  -4  10   5       42.08       74.91     14.67 o 
  -3  10   5     1239.67     1311.33     26.08 o 
  -2  10   5     1371.47     1333.41     33.49 o 
  -1  10   5     2895.06     2858.60     57.38 o 
   0  10   5     2476.79     2418.83     53.92 o 
   1  10   5      400.99      409.08     24.68 o 
   2  10   5      690.86      685.40     23.88 o 
   3  10   5     4058.62     4014.91     60.94 o 
   4  10   5     1515.87     1504.60     38.72 o 
   5  10   5        1.11        8.98     12.26 o 
   6  10   5      541.42      579.93     55.43 o 
  -8  11   5     5675.76     5587.57    108.96 o 
  -7  11   5     1440.30     1440.37     50.25 o 
  -6  11   5       13.15        8.52     15.79 o 
  -5  11   5       48.20       83.04     18.62 o 
  -4  11   5    10886.07    10564.86     96.26 o 
  -3  11   5    10151.41    10133.43     90.33 o 
  -2  11   5      373.92      409.82     18.76 o 
  -1  11   5      478.19      478.39     16.75 o 
   0  11   5    10245.68    10346.59    135.76 o 
   1  11   5    18902.41    18457.35    314.36 o 
   2  11   5      586.42      623.96     23.70 o 
   3  11   5     1217.24     1276.54     33.93 o 
   4  11   5     1654.35     1662.67     40.68 o 
   5  11   5     3190.22     3214.13     66.98 o 
   6  11   5     2206.58     2184.38     90.31 o 
  -8  12   5      328.78      407.77     61.60 o 
  -7  12   5     1042.82     1065.41     48.95 o 
  -6  12   5      151.04      196.43     25.72 o 
  -5  12   5      218.22      252.74     30.11 o 
  -4  12   5     4293.18     4321.33     53.96 o 
  -3  12   5     1039.36     1026.31     24.06 o 
  -2  12   5     2172.88     2175.76     36.46 o 
  -1  12   5      768.10      789.85     19.09 o 
   0  12   5     1579.78     1616.79     50.44 o 
   1  12   5      427.33      439.58     26.83 o 
   2  12   5     1170.77     1266.56     31.35 o 
   3  12   5     2068.51     2082.73     59.52 o 
   4  12   5      260.95      284.18     24.39 o 
   5  12   5      761.02      861.32     44.55 o 
   6  12   5      306.03      321.96     73.56 o 
  -8  13   5     1919.91     1768.35     68.59 o 
  -7  13   5      249.47      255.56     48.51 o 
  -6  13   5      105.62      115.52     21.78 o 
  -5  13   5      133.16      118.88     20.63 o 
  -4  13   5      593.70      569.85     21.21 o 
  -3  13   5     5114.61     5089.48     57.27 o 
  -2  13   5      130.98      129.57     10.94 o 
  -1  13   5      161.99      154.96     13.27 o 
   0  13   5     3695.52     3573.37     86.90 o 
   1  13   5      838.12      870.33     35.95 o 
   2  13   5       95.47      109.69     24.39 o 
   3  13   5     1091.35     1001.15     43.44 o 
   4  13   5      292.83      307.07     25.95 o 
   5  13   5      645.19      667.03     39.08 o 
   6  13   5     1318.30     1294.12     72.52 o 
  -8  14   5      161.75      146.56     29.23 o 
  -7  14   5     5378.72     5284.25    109.22 o 
  -6  14   5      471.40      475.05     36.80 o 
  -5  14   5     3051.83     3057.12     69.88 o 
  -4  14   5      762.91      844.61     32.07 o 
  -3  14   5     3305.21     3166.64     39.65 o 
  -2  14   5    12546.34    12418.37    111.32 o 
  -1  14   5     6097.21     6029.04     94.21 o 
   0  14   5     5239.33     5014.18    108.08 o 
   1  14   5        0.81       29.99     14.02 o 
   2  14   5     8389.21     8263.02    126.49 o 
   3  14   5     2637.25     2579.91     68.45 o 
   4  14   5     2126.88     2196.29     71.08 o 
   5  14   5       16.53       19.92     15.30 o 
   6  14   5     1145.19     1214.14     83.58 o 
  -8  15   5      396.46      433.99     42.04 o 
  -7  15   5      617.42      668.41     48.15 o 
  -6  15   5      413.14      404.47     29.10 o 
  -5  15   5       31.51       27.09     11.79 o 
  -4  15   5       76.53       76.82     11.70 o 
  -3  15   5     3512.79     3565.70     47.01 o 
  -2  15   5      184.86      209.14     36.89 o 
  -1  15   5     1405.47     1383.20     33.33 o 
   0  15   5     4540.17     4359.02    169.65 o 
   1  15   5      624.93      606.77     43.88 o 
   2  15   5     1397.95     1335.33     46.89 o 
   3  15   5        1.74        4.34     15.73 o 
   4  15   5      518.87      464.68     41.27 o 
   5  15   5     1004.49     1048.03     44.32 o 
   6  15   5     1526.03     1423.39     77.57 o 
  -8  16   5      238.33      277.97     35.15 o 
  -7  16   5      221.30      234.00     30.60 o 
  -6  16   5      315.74      338.08     27.38 o 
  -5  16   5     1122.99     1075.01     33.00 o 
  -4  16   5     5764.90     5686.08     74.70 o 
  -3  16   5       59.39       72.20     12.39 o 
  -2  16   5     1018.01     1043.68     31.01 o 
  -1  16   5      476.54      489.59     32.32 o 
   0  16   5      195.45      245.36     24.82 o 
   1  16   5      767.24      788.97     47.99 o 
   2  16   5     2052.89     2050.56     59.62 o 
   3  16   5      945.39      890.72     51.46 o 
   4  16   5        5.03       18.49     17.13 o 
   5  16   5      289.28      333.21     29.18 o 
  -7  17   5      932.48      980.68     51.73 o 
  -6  17   5       97.10      142.24     22.82 o 
  -5  17   5      572.66      573.49     33.13 o 
  -4  17   5     9835.22     9530.86    106.85 o 
  -3  17   5     5012.08     4867.27     89.72 o 
  -2  17   5     3038.31     2959.55     54.38 o 
  -1  17   5      405.45      375.82     29.63 o 
   0  17   5     1667.38     1675.19     51.56 o 
   1  17   5    12582.19    12668.95    174.75 o 
   2  17   5      560.67      606.64     58.71 o 
   3  17   5      172.26      159.29     32.12 o 
   4  17   5     1390.73     1357.99     98.31 o 
   5  17   5     5080.68     4951.64     92.68 o 
  -7  18   5      360.06      357.39     36.06 o 
  -6  18   5     5343.89     5352.39    138.59 o 
  -5  18   5     1688.26     1781.60     50.84 o 
  -4  18   5      330.93      359.13     23.53 o 
  -3  18   5      580.43      642.07     28.12 o 
  -2  18   5      968.15      964.41     31.70 o 
  -1  18   5     2246.66     2087.23     58.20 o 
   0  18   5     1003.53      972.24     40.88 o 
   1  18   5      284.01      299.21     29.07 o 
   2  18   5     1590.66     1530.60     53.52 o 
   3  18   5     4770.88     4725.19    121.56 o 
   4  18   5       15.53       10.57     18.70 o 
   5  18   5       72.15       85.12     20.96 o 
  -7  19   5        4.69        7.89     19.97 o 
  -6  19   5       21.15       23.43     17.18 o 
  -5  19   5       35.52       38.40     15.96 o 
  -4  19   5     1904.77     1909.30     46.83 o 
  -3  19   5      406.69      423.82     24.49 o 
  -2  19   5      276.58      293.46     22.39 o 
  -1  19   5       68.34       44.65     16.43 o 
   0  19   5     1127.74     1147.93     44.51 o 
   1  19   5     3212.12     3230.85     77.48 o 
   2  19   5       53.71       68.59     19.65 o 
   3  19   5      798.06      860.56     61.74 o 
   4  19   5       65.75       60.60     21.90 o 
   5  19   5      397.65      429.05     36.35 o 
  -7  20   5     2002.87     1998.85     69.18 o 
  -6  20   5     3018.20     2970.47     93.40 o 
  -5  20   5     4378.72     4387.11     91.92 o 
  -4  20   5      510.63      484.00     27.49 o 
  -3  20   5     1071.61     1082.56     33.56 o 
  -2  20   5     4992.29     4754.57     95.03 o 
  -1  20   5     2768.28     2634.95     68.34 o 
   0  20   5      745.21      752.03     66.45 o 
   1  20   5      225.18      247.59     27.50 o 
   2  20   5     7460.07     7247.30    127.56 o 
   3  20   5     3490.73     3376.20    146.43 o 
   4  20   5      781.74      784.69     51.65 o 
   5  20   5        2.80       12.40     18.32 o 
  -7  21   5     1133.12     1220.62     55.68 o 
  -6  21   5       18.94       25.29     19.80 o 
  -5  21   5     2005.54     2106.90     55.97 o 
  -4  21   5     2647.41     2760.78     61.92 o 
  -3  21   5     1180.79     1150.90     39.18 o 
  -2  21   5     2618.90     2673.20     70.82 o 
  -1  21   5     1384.01     1325.90     49.66 o 
   0  21   5     1271.14     1286.11     67.55 o 
   1  21   5     2390.98     2341.73     67.50 o 
   2  21   5     3464.84     3404.77     84.74 o 
   3  21   5      120.41      102.97     29.60 o 
   4  21   5     2092.54     2030.94     84.94 o 
  -6  22   5       75.18       70.85     22.12 o 
  -5  22   5       49.38       51.43     17.38 o 
  -4  22   5        8.32        9.88     14.10 o 
  -3  22   5     1619.31     1581.51     41.42 o 
  -2  22   5     1189.44     1191.70     49.13 o 
  -1  22   5       17.32       -4.89     14.02 o 
   0  22   5      667.77      642.69     41.57 o 
   1  22   5      231.64      292.24     31.46 o 
   2  22   5     1211.11     1302.61     53.69 o 
   3  22   5       41.34       24.90     26.16 o 
   4  22   5      164.21      191.61     37.45 o 
  -6  23   5      267.63      251.43     36.63 o 
  -5  23   5     1570.13     1602.26     50.89 o 
  -4  23   5     1952.25     2015.01     55.25 o 
  -3  23   5     3647.47     3456.01     72.57 o 
  -2  23   5       83.39      109.86     19.85 o 
  -1  23   5      382.10      380.82     34.05 o 
   0  23   5     4130.87     4022.00     90.36 o 
   1  23   5     1790.68     1783.31     60.48 o 
   2  23   5     1911.62     1878.70     64.43 o 
   3  23   5      245.34      211.74     36.87 o 
   4  23   5     2368.16     2405.68    139.52 o 
  -6  24   5     2691.77     2601.85     77.61 o 
  -5  24   5     2492.09     2584.05     65.07 o 
  -4  24   5      556.83      619.77     37.31 o 
  -3  24   5        1.03       -4.18     15.65 o 
  -2  24   5     2863.81     2806.61     65.59 o 
  -1  24   5     5172.98     5193.36    105.66 o 
   0  24   5        1.57      -12.73     19.95 o 
   1  24   5       52.55       62.24     27.82 o 
   2  24   5      233.69      251.26     37.48 o 
   3  24   5      619.21      749.30     63.00 o 
   4  24   5     3326.31     3411.20    221.02 o 
  -5  25   5       82.70       84.64     20.35 o 
  -4  25   5      284.04      304.27     34.03 o 
  -3  25   5        8.09       -4.13     14.73 o 
  -2  25   5        2.81       36.56     16.22 o 
  -1  25   5       85.20      103.47     23.78 o 
   0  25   5       66.36       49.51     21.62 o 
   1  25   5      362.54      354.20     34.78 o 
   2  25   5       46.27        7.25     18.22 o 
   3  25   5       55.22       64.57     29.86 o 
  -5  26   5     1163.44     1228.14     60.48 o 
  -4  26   5        4.23       30.20     20.54 o 
  -3  26   5     1441.79     1504.42     58.52 o 
  -2  26   5     3529.58     3539.36     82.84 o 
  -1  26   5     4638.08     4461.74    100.86 o 
   0  26   5      484.15      445.08     52.81 o 
   1  26   5      940.87      990.75     55.93 o 
   2  26   5      342.56      361.26     41.36 o 
   3  26   5     5526.56     5632.76    151.38 o 
  -5  27   5     1622.75     1582.90     80.47 o 
  -4  27   5     2155.01     2209.74     91.56 o 
  -3  27   5     1789.70     1799.00     64.65 o 
  -2  27   5     1356.96     1339.37     47.75 o 
  -1  27   5     2114.60     2127.27     69.83 o 
   0  27   5     1971.03     1988.04     67.72 o 
   1  27   5     1205.77     1180.07     56.14 o 
   2  27   5      213.56      232.27     40.95 o 
  -4  28   5      284.74      393.99     49.97 o 
  -3  28   5       13.42       47.05     51.46 o 
  -2  28   5        3.07        4.91     16.35 o 
  -1  28   5      196.42      227.60     37.20 o 
   0  28   5      404.01      444.44     40.80 o 
   1  28   5       36.09      -16.17     19.79 o 
   2  28   5        4.55       42.99     35.23 o 
  -4  29   5     1993.30     2054.03    125.36 o 
  -3  29   5     1892.74     1976.80     87.91 o 
  -2  29   5      177.56      183.54     36.63 o 
  -1  29   5     1188.82     1255.87     59.15 o 
   0  29   5     3600.95     3431.82     92.62 o 
   1  29   5      641.56      675.12     50.74 o 
  -3  30   5      264.87      270.91     43.83 o 
  -2  30   5     2361.71     2532.32     98.15 o 
  -1  30   5     3308.55     3348.53     91.96 o 
   0  30   5      851.23      888.76     82.66 o 
  -1  31   5       12.93       22.82     25.05 o 
  -9   0   6     4494.64     4523.35    152.64 o 
  -8   0   6      106.07      131.25     42.48 o 
  -7   0   6        1.54       62.12     25.83 o 
  -6   0   6     1890.41     1971.49     74.28 o 
  -5   0   6     6498.47     6452.55    240.36 o 
  -4   0   6       57.22       74.25     17.61 o 
  -3   0   6      749.02      821.55     35.66 o 
  -2   0   6     3327.55     3299.93     72.50 o 
  -1   0   6     9003.55     9149.79    106.41 o 
   0   0   6    22249.10    22331.16    219.00 o 
   1   0   6        0.38       12.21     11.09 o 
   2   0   6     1382.76     1384.12     46.94 o 
   3   0   6     8085.92     7764.06    200.30 o 
   4   0   6     6197.64     6402.01    182.34 o 
   5   0   6      607.51      757.28     49.52 o 
   6   0   6      344.04      413.72     69.07 o 
  -9   1   6      788.32      860.72     50.36 o 
  -8   1   6      298.05      349.73     33.17 o 
  -7   1   6     3593.16     3497.68     80.84 o 
  -6   1   6     2284.94     2196.10     54.97 o 
  -5   1   6      646.47      657.55     32.18 o 
  -4   1   6     1565.28     1543.53     33.12 o 
  -3   1   6      845.88      854.25     25.86 o 
  -2   1   6     2509.48     2620.61     38.34 o 
  -1   1   6      123.68      189.30     10.51 o 
   0   1   6     4858.86     4954.70     47.86 o 
   1   1   6     2949.41     3071.61     39.84 o 
   2   1   6     6216.18     6314.83     78.13 o 
   3   1   6        1.47       28.73     13.47 o 
   4   1   6        7.91       38.52     32.12 o 
   5   1   6     3927.11     3997.44    103.58 o 
   6   1   6      104.17       94.74     49.38 o 
  -9   2   6      316.32      317.10     33.41 o 
  -8   2   6        0.35       13.41     17.15 o 
  -7   2   6      169.91      217.56     24.91 o 
  -6   2   6      995.19     1079.27     39.64 o 
  -5   2   6     2541.14     2507.50     62.85 o 
  -4   2   6      699.26      725.69     23.71 o 
  -3   2   6     1107.90     1036.69     28.38 o 
  -2   2   6        9.45       -1.65      7.72 o 
  -1   2   6     6524.92     6664.97     62.50 o 
   0   2   6      613.25      685.37     15.39 o 
   1   2   6       25.69       90.46     22.08 o 
   2   2   6     1727.64     1715.71     47.34 o 
   3   2   6      868.90      853.06     34.62 o 
   4   2   6     1245.09     1186.17     52.20 o 
   5   2   6        0.30       58.22     16.88 o 
   6   2   6       92.74      182.25     67.00 o 
  -9   3   6     1056.11     1046.82     55.20 o 
  -8   3   6     2143.85     2063.74     61.41 o 
  -7   3   6     1932.42     1986.77     67.49 o 
  -6   3   6     5861.03     5810.19     93.38 o 
  -5   3   6     2082.86     2050.56     56.45 o 
  -4   3   6     7402.94     7445.66     89.82 o 
  -3   3   6     8905.13     8984.10     98.72 o 
  -2   3   6    10828.58    10964.29     92.41 o 
  -1   3   6      675.52      710.04     18.64 o 
   0   3   6    10679.20    10683.98     79.53 o 
   1   3   6    17323.50    17538.48    133.16 o 
   2   3   6     4081.76     4021.42     65.84 o 
   3   3   6     3058.97     3058.52     58.43 o 
   4   3   6     2014.10     2007.80     64.95 o 
   5   3   6     5498.40     5514.85    102.69 o 
   6   3   6     2255.81     2087.00     87.66 o 
  -9   4   6     1116.75     1166.05     53.80 o 
  -8   4   6      297.52      281.27     30.29 o 
  -7   4   6        1.61       29.60     16.45 o 
  -6   4   6     1414.00     1507.20     46.35 o 
  -5   4   6     1769.95     1802.78     53.31 o 
  -4   4   6     1737.90     1764.16     36.19 o 
  -3   4   6        0.20        8.46     12.77 o 
  -2   4   6     2909.22     2960.44     39.30 o 
  -1   4   6     8498.35     8575.02     81.91 o 
   0   4   6     2584.55     2626.49     39.46 o 
   1   4   6      793.39      897.63     28.97 o 
   2   4   6     2025.41     1997.20     45.69 o 
   3   4   6     2818.58     2708.53     55.56 o 
   4   4   6     3222.28     3170.92     69.88 o 
   5   4   6     1737.07     1709.42     54.93 o 
   6   4   6      213.30       72.66     99.80 o 
  -9   5   6      591.24      620.14     48.55 o 
  -8   5   6        4.89      -10.05     16.75 o 
  -7   5   6       11.04       21.86     16.11 o 
  -6   5   6      877.99      912.59     36.86 o 
  -5   5   6       49.45      108.48     19.20 o 
  -4   5   6     2160.12     2199.80     36.63 o 
  -3   5   6       42.79       53.23      8.99 o 
  -2   5   6     4303.13     4458.38     50.44 o 
  -1   5   6     2066.98     2229.23     31.61 o 
   0   5   6     3677.03     3711.79     82.54 o 
   1   5   6     1700.78     1679.63     34.60 o 
   2   5   6      116.54      139.90     16.77 o 
   3   5   6      687.19      674.24     31.86 o 
   4   5   6      614.49      741.56     31.72 o 
   5   5   6     1430.21     1485.11     51.47 o 
   6   5   6       22.74       43.91     23.19 o 
  -9   6   6     1970.29     1969.75     64.50 o 
  -8   6   6      953.68      969.62     51.91 o 
  -7   6   6      165.67      218.03     39.84 o 
  -6   6   6     4367.35     4291.21     93.60 o 
  -5   6   6    14116.91    14213.08    183.25 o 
  -4   6   6     5838.32     5930.76     69.44 o 
  -3   6   6      313.50      294.40     15.64 o 
  -2   6   6     4719.25     4722.97     57.68 o 
  -1   6   6    15804.17    15997.29    123.15 o 
   0   6   6     6007.81     6063.14     90.44 o 
   1   6   6        0.97       -5.78      8.08 o 
   2   6   6     3262.21     3224.91     59.96 o 
   3   6   6     5421.45     5326.66     92.12 o 
   4   6   6     6207.01     6097.74     85.75 o 
   5   6   6      465.28      452.90     62.47 o 
   6   6   6      460.38      535.26     53.40 o 
  -8   7   6     3757.88     3886.59     85.30 o 
  -7   7   6     1547.52     1635.26     51.79 o 
  -6   7   6       25.90       29.23     17.45 o 
  -5   7   6     1134.76     1195.36     57.74 o 
  -4   7   6     1479.63     1488.03     31.75 o 
  -3   7   6     7994.85     7947.10     76.93 o 
  -2   7   6     1455.92     1423.38     29.44 o 
  -1   7   6      862.64      952.53     28.63 o 
   0   7   6        6.90       11.86      8.79 o 
   1   7   6     6775.33     6614.98     78.84 o 
   2   7   6     3418.56     3317.60     61.64 o 
   3   7   6      476.13      510.91     29.92 o 
   4   7   6      707.55      773.49     52.29 o 
   5   7   6      467.77      504.37     31.20 o 
   6   7   6     4665.51     4619.76    133.79 o 
  -8   8   6      608.29      678.17     42.64 o 
  -7   8   6        0.00       29.18     28.51 o 
  -6   8   6        8.44        3.11     15.37 o 
  -5   8   6     1010.51      986.36     76.20 o 
  -4   8   6      138.54      154.47     13.11 o 
  -3   8   6       20.37       35.32      8.80 o 
  -2   8   6      201.88      174.44     13.52 o 
  -1   8   6      321.03      351.75     27.79 o 
   0   8   6     2684.15     2730.44     51.67 o 
   1   8   6     1402.94     1395.68     37.48 o 
   2   8   6      543.15      495.15     29.09 o 
   3   8   6       21.29       -5.50     12.20 o 
   4   8   6       59.87       81.87     14.75 o 
   5   8   6       77.62       60.11     15.35 o 
   6   8   6       30.89       82.19     42.13 o 
  -8   9   6     2990.48     3118.53     88.93 o 
  -7   9   6     8799.37     8801.41    147.21 o 
  -6   9   6      249.78      227.28     28.64 o 
  -5   9   6      322.56      354.40     30.01 o 
  -4   9   6     4827.77     4825.01     53.29 o 
  -3   9   6     6720.58     6815.84     77.02 o 
  -2   9   6     4228.20     4232.53     54.97 o 
  -1   9   6      110.48      122.15     12.39 o 
   0   9   6     4671.35     4660.02     89.82 o 
   1   9   6     5036.74     5146.82    110.76 o 
   2   9   6     7742.31     7857.05    105.68 o 
   3   9   6       17.19        5.18     10.84 o 
   4   9   6       99.14       97.26     15.88 o 
   5   9   6     3306.06     3353.75     70.46 o 
   6   9   6     2357.20     2238.53    137.45 o 
  -8  10   6     3297.31     3137.20     94.28 o 
  -7  10   6      409.41      514.68     40.19 o 
  -6  10   6     3427.16     3544.62    125.52 o 
  -5  10   6     4960.68     5031.35     92.58 o 
  -4  10   6     2224.14     2238.94     34.62 o 
  -3  10   6      170.67      195.01     15.03 o 
  -2  10   6    12407.40    12231.73    114.91 o 
  -1  10   6     2296.22     2282.11     38.76 o 
   0  10   6     7915.35     7700.51     99.66 o 
   1  10   6      811.86      854.36     34.39 o 
   2  10   6      444.40      501.51     42.57 o 
   3  10   6     7100.21     7086.27     89.98 o 
   4  10   6     2507.74     2556.70     59.46 o 
   5  10   6      159.01      161.47     30.81 o 
   6  10   6       54.53       69.07     40.75 o 
  -8  11   6      464.95      494.44     42.78 o 
  -7  11   6        6.12       -0.54     17.88 o 
  -6  11   6      190.21      228.95     27.34 o 
  -5  11   6     3175.75     3010.73     98.82 o 
  -4  11   6      273.38      262.88     15.02 o 
  -3  11   6      342.73      365.06     17.95 o 
  -2  11   6        1.58        0.74      7.73 o 
  -1  11   6      143.02      150.57     12.70 o 
   0  11   6       97.96       92.23     14.77 o 
   1  11   6        0.78        5.31     10.20 o 
   2  11   6      848.55      786.40     34.34 o 
   3  11   6      354.45      371.47     27.90 o 
   4  11   6      117.57      134.35     19.74 o 
   5  11   6       78.06       93.65     22.33 o 
  -8  12   6     1188.70     1200.80     55.55 o 
  -7  12   6     1138.81     1090.77     52.38 o 
  -6  12   6     7327.47     7276.47    153.04 o 
  -5  12   6     3346.60     3387.94     64.22 o 
  -4  12   6     5101.69     5124.67     56.84 o 
  -3  12   6     1379.13     1393.65     31.92 o 
  -2  12   6     3566.63     3526.86     61.32 o 
  -1  12   6    10593.58    10586.55    180.29 o 
   0  12   6     2173.18     2191.39     49.59 o 
   1  12   6     1292.54     1329.85     40.01 o 
   2  12   6     2623.10     2609.67     57.45 o 
   3  12   6     4890.49     4790.19     83.48 o 
   4  12   6     2013.42     1955.63     53.38 o 
   5  12   6      733.46      796.28     42.08 o 
  -8  13   6     2503.78     2502.06     79.04 o 
  -7  13   6     3448.57     3194.24    124.26 o 
  -6  13   6     1564.78     1526.64     53.89 o 
  -5  13   6        5.61       20.74     12.74 o 
  -4  13   6     3955.54     3924.25     52.83 o 
  -3  13   6    21059.30    20835.07    239.91 o 
  -2  13   6     1507.68     1507.32     38.99 o 
  -1  13   6       93.93      110.90     17.66 o 
   0  13   6     1421.88     1448.98     45.93 o 
   1  13   6     6718.78     6794.92     98.14 o 
   2  13   6     6290.32     6036.50     93.36 o 
   3  13   6      327.88      325.67     27.49 o 
   4  13   6     1438.59     1390.90     46.46 o 
   5  13   6      297.85      316.26     29.21 o 
  -8  14   6       57.33       75.97     24.92 o 
  -7  14   6      154.14      147.11     25.78 o 
  -6  14   6       33.96       59.70     16.47 o 
  -5  14   6      290.65      246.31     20.24 o 
  -4  14   6       29.80       49.40     10.57 o 
  -3  14   6      224.74      255.12     21.47 o 
  -2  14   6       64.02       88.82     12.63 o 
  -1  14   6      678.18      782.93     42.07 o 
   0  14   6       19.69       26.71     14.14 o 
   1  14   6        5.16       21.93     12.62 o 
   2  14   6        0.22        5.43     12.56 o 
   3  14   6        2.69      -12.72     12.77 o 
   4  14   6        5.35       -1.34     14.47 o 
   5  14   6        4.03        6.38     15.64 o 
  -8  15   6     2363.78     2562.20     80.55 o 
  -7  15   6     2711.87     2687.56     76.48 o 
  -6  15   6      288.08      335.90     33.90 o 
  -5  15   6       68.44       68.13     15.55 o 
  -4  15   6     4710.21     4728.24    134.09 o 
  -3  15   6    12782.22    12498.74    124.05 o 
  -2  15   6     1058.90     1057.59     40.61 o 
  -1  15   6      768.38      735.70     44.81 o 
   0  15   6        5.82       10.23     13.11 o 
   1  15   6     2184.36     2221.79     61.00 o 
   2  15   6     3637.48     3657.16     72.51 o 
   3  15   6       84.72       82.65     21.44 o 
   4  15   6      782.08      783.61     41.83 o 
   5  15   6      852.43      907.99     44.85 o 
  -7  16   6      673.98      660.27     57.32 o 
  -6  16   6     3319.10     3303.52    177.16 o 
  -5  16   6     2573.56     2510.64     69.58 o 
  -4  16   6     8063.14     7597.21     98.46 o 
  -3  16   6      143.77      150.94     16.00 o 
  -2  16   6     4619.55     4428.21     86.11 o 
  -1  16   6     8770.64     8541.34    145.60 o 
   0  16   6     1695.63     1737.02     65.68 o 
   1  16   6       23.87       -3.23     13.28 o 
   2  16   6     2425.65     2493.18     78.80 o 
   3  16   6     4540.47     4468.89     98.83 o 
   4  16   6      693.41      686.65     40.83 o 
   5  16   6      644.13      621.25     39.50 o 
  -7  17   6      304.19      273.44     47.31 o 
  -6  17   6      651.07      732.47     57.92 o 
  -5  17   6      452.25      461.49     37.58 o 
  -4  17   6      199.46      204.58     19.00 o 
  -3  17   6      241.92      256.16     23.68 o 
  -2  17   6     1008.41      983.61    119.67 o 
  -1  17   6     1314.03     1325.19     63.06 o 
   0  17   6     1202.48     1143.74     55.18 o 
   1  17   6      468.71      484.89     35.57 o 
   2  17   6       92.25       97.08     18.61 o 
   3  17   6      430.98      461.53     52.55 o 
   4  17   6      243.03      261.94     28.12 o 
   5  17   6      163.34      172.01     25.79 o 
  -7  18   6      479.34      370.32     47.30 o 
  -6  18   6     1000.67     1016.44     66.36 o 
  -5  18   6     2109.07     2080.92     68.13 o 
  -4  18   6     1607.75     1554.74     44.90 o 
  -3  18   6      875.13      845.18     36.85 o 
  -2  18   6    10172.28    10027.80    147.88 o 
  -1  18   6     2266.52     2116.28     60.87 o 
   0  18   6     2114.65     2084.71     60.83 o 
   1  18   6      512.08      378.50     40.50 o 
   2  18   6      516.07      541.99     39.96 o 
   3  18   6     1464.06     1487.83     57.57 o 
   4  18   6      437.40      433.41     33.71 o 
  -7  19   6     3826.31     3907.94    166.54 o 
  -6  19   6      331.63      354.00     34.72 o 
  -5  19   6       46.26       80.55     18.22 o 
  -4  19   6     3733.10     3749.18     63.34 o 
  -3  19   6     3995.43     3917.79     74.65 o 
  -2  19   6     6889.33     6438.12    114.40 o 
  -1  19   6      198.94      198.01     24.94 o 
   0  19   6     3842.03     3633.01     82.54 o 
   2  19   6     3733.75     3755.56     88.89 o 
   3  19   6       11.88       12.96     19.24 o 
   4  19   6      126.94      123.26     26.21 o 
  -7  20   6      155.73      187.35     30.50 o 
  -6  20   6      101.21      119.42     24.32 o 
  -5  20   6     2369.97     2422.95     60.67 o 
  -4  20   6       11.40       -0.35     12.48 o 
  -3  20   6      258.13      261.22     44.56 o 
  -2  20   6        7.39        4.88     14.49 o 
  -1  20   6      239.77      241.76     37.77 o 
   0  20   6     3764.03     3691.14     88.91 o 
   1  20   6       43.89       90.84     21.90 o 
   2  20   6      103.71       37.57     24.68 o 
   3  20   6      406.33      407.88     38.82 o 
   4  20   6      870.31      951.71     58.71 o 
  -6  21   6      361.51      330.39     35.33 o 
  -5  21   6      241.72      247.12     26.60 o 
  -4  21   6      145.74      132.29     26.22 o 
  -3  21   6     4081.97     4176.82     80.02 o 
  -2  21   6     2160.70     2073.11     63.23 o 
  -1  21   6       37.49       43.09     17.75 o 
   0  21   6      806.83      788.41     46.36 o 
   1  21   6     5410.35     5312.20    107.64 o 
   2  21   6      620.75      585.45     42.93 o 
   3  21   6       27.04       34.66     21.07 o 
   4  21   6      526.54      565.60     46.78 o 
  -6  22   6     3670.46     3783.08    107.90 o 
  -5  22   6     5450.94     5348.92    169.28 o 
  -4  22   6      419.46      490.84     40.34 o 
  -3  22   6      628.04      569.10     35.96 o 
  -2  22   6      999.87     1048.60     49.19 o 
  -1  22   6     6308.14     6200.66    168.09 o 
   0  22   6     2038.38     1964.58     98.76 o 
   1  22   6     1205.65     1191.63     50.76 o 
   2  22   6     1086.49     1109.44     51.55 o 
   3  22   6     2093.30     2189.07    106.02 o 
  -6  23   6      945.43      952.09     72.04 o 
  -5  23   6      645.37      809.54     58.45 o 
  -4  23   6     1162.67     1213.04     45.87 o 
  -3  23   6      459.71      454.15     34.05 o 
  -2  23   6      896.15      815.53     49.21 o 
  -1  23   6       32.49       39.23     17.46 o 
   0  23   6      431.00      464.48     38.39 o 
   1  23   6      887.36      842.79     51.64 o 
   2  23   6       32.66       34.28     20.28 o 
   3  23   6      697.03      683.89     60.54 o 
  -5  24   6      178.93      147.41     28.33 o 
  -4  24   6      122.66      124.67     22.43 o 
  -3  24   6        6.22       -6.37     14.85 o 
  -2  24   6      359.73      363.46     36.10 o 
  -1  24   6      288.48      330.77     33.05 o 
   0  24   6      432.91      433.99     47.92 o 
   1  24   6       27.02        4.11     16.08 o 
   2  24   6      368.43      439.41     40.72 o 
   3  24   6     2408.74     2455.54     97.88 o 
  -5  25   6      194.26      179.33     31.64 o 
  -4  25   6     2639.53     2648.13     84.66 o 
  -3  25   6     2019.05     2037.43     59.45 o 
  -2  25   6     2851.07     2716.04     67.12 o 
  -1  25   6      277.59      265.14     39.21 o 
   0  25   6     1740.36     1698.95     62.20 o 
   1  25   6     2978.42     2963.42     82.94 o 
   2  25   6     2263.98     2158.54     72.96 o 
  -5  26   6     2680.17     2720.87     83.53 o 
  -4  26   6      542.58      566.92     46.50 o 
  -3  26   6       11.37        6.56     17.17 o 
  -2  26   6       41.55       41.61     18.56 o 
  -1  26   6     1588.78     1574.95     60.84 o 
   0  26   6      626.47      740.72     86.05 o 
   1  26   6       48.78       10.18     18.53 o 
   2  26   6      414.11      400.53     50.68 o 
  -4  27   6      750.09      810.26     55.15 o 
  -3  27   6       78.01       48.36     20.42 o 
  -2  27   6        6.31       28.55     18.33 o 
  -1  27   6       63.54       77.30     23.28 o 
   0  27   6      819.20      884.03     55.71 o 
   1  27   6      182.08      154.55     28.66 o 
  -4  28   6      370.65      338.88     50.34 o 
  -3  28   6       12.25       -2.92     25.27 o 
  -2  28   6     1232.15     1254.33     52.08 o 
  -1  28   6     4796.21     4706.02    109.57 o 
   0  28   6     5464.37     5565.44    120.38 o 
   1  28   6      223.39      253.04     33.56 o 
  -3  29   6      808.71      848.86     70.08 o 
  -2  29   6      584.92      601.98     44.46 o 
  -1  29   6      212.74      239.96     33.92 o 
   0  29   6      553.58      541.14     45.49 o 
  -8   1   7     1793.23     1799.04     69.88 o 
  -7   1   7     2108.33     2067.72     57.93 o 
  -6   1   7     6304.33     6347.15    115.00 o 
  -5   1   7     1198.42     1242.34     55.67 o 
  -4   1   7     5435.82     5582.39     82.61 o 
  -3   1   7    11161.09    11079.80    119.64 o 
  -2   1   7     3307.38     3284.51     44.64 o 
  -1   1   7     2893.21     2838.05     36.34 o 
   0   1   7     3573.43     3616.08     40.46 o 
   1   1   7    10749.03    10752.21    136.15 o 
   2   1   7     1387.69     1428.41     85.65 o 
   3   1   7       52.09       58.57     35.57 o 
   4   1   7      907.81      867.90     47.80 o 
   5   1   7     1462.50     1441.87     53.43 o 
  -8   2   7     1463.37     1459.80     53.24 o 
  -7   2   7       16.56       56.01     18.03 o 
  -6   2   7      474.26      586.28     40.34 o 
  -5   2   7     8560.13     8639.97    271.10 o 
  -4   2   7     7061.12     6940.68    144.45 o 
  -3   2   7      639.81      683.53     26.65 o 
  -2   2   7     1822.20     1826.81     34.23 o 
  -1   2   7     4946.61     4982.88     58.53 o 
   0   2   7     2637.69     2629.87     31.69 o 
   1   2   7      798.85      866.28     26.22 o 
   2   2   7     3487.59     3595.57    113.96 o 
   3   2   7     1558.38     1682.98     64.58 o 
   4   2   7     5164.73     5299.23    158.17 o 
   5   2   7     1399.11     1434.37     52.97 o 
  -8   3   7       37.25       24.48     18.75 o 
  -7   3   7      372.54      428.07     33.26 o 
  -6   3   7        2.62        5.26     15.84 o 
  -5   3   7      700.86      741.46     71.49 o 
  -4   3   7     1117.48     1169.94     35.19 o 
  -3   3   7      370.26      346.07     23.35 o 
  -2   3   7       43.28       58.06     11.68 o 
  -1   3   7      435.44      500.35     28.53 o 
   0   3   7       13.47       43.64     12.86 o 
   1   3   7      439.11      414.22     20.97 o 
   2   3   7     3038.63     2833.86     62.71 o 
   3   3   7       13.69       40.81     18.57 o 
   4   3   7      332.70      331.08     44.55 o 
   5   3   7        3.42       11.09     17.10 o 
  -8   4   7      416.89      493.95     37.48 o 
  -7   4   7      108.19      110.34     23.87 o 
  -6   4   7      614.05      695.55     55.52 o 
  -5   4   7     4449.84     4640.79    109.19 o 
  -4   4   7     9798.92     9756.89    122.55 o 
  -3   4   7        7.11       11.31      7.55 o 
  -2   4   7     1943.73     2083.53     34.49 o 
  -1   4   7     6545.99     6597.40     70.12 o 
   0   4   7    16733.75    16854.52    150.39 o 
   1   4   7      645.99      684.78     24.78 o 
   2   4   7        0.35       17.08     12.61 o 
   3   4   7     2099.21     2241.22     74.72 o 
   4   4   7      628.80      608.13     51.80 o 
   5   4   7     2163.57     2194.04     67.14 o 
  -8   5   7     3419.16     3316.20    105.42 o 
  -7   5   7     4838.00     4766.65    103.75 o 
  -6   5   7     4245.27     4251.10     91.36 o 
  -5   5   7     1075.52     1111.45     53.79 o 
  -4   5   7     2874.21     2917.99     51.32 o 
  -3   5   7     4158.56     4143.03     47.88 o 
  -2   5   7    10828.77    10638.38     95.13 o 
  -1   5   7       10.15       19.88      7.04 o 
   0   5   7        2.26       11.66     10.09 o 
   1   5   7    11125.20    11272.21    113.74 o 
   2   5   7     6117.48     6234.74     91.39 o 
   3   5   7     2253.08     2106.00     51.98 o 
   4   5   7      303.24      262.24     44.20 o 
   5   5   7     2462.97     2572.91     70.59 o 
  -8   6   7      244.90      252.11     33.04 o 
  -7   6   7      596.87      692.46     47.06 o 
  -6   6   7     3726.19     3779.41    113.65 o 
  -5   6   7      343.38      350.93     37.73 o 
  -4   6   7      421.08      435.67     21.21 o 
  -3   6   7      133.49      151.19     12.03 o 
  -2   6   7     1146.67     1132.43     26.62 o 
  -1   6   7     2375.51     2222.50     71.05 o 
   0   6   7      452.54      495.73     23.84 o 
   1   6   7        0.25       30.94     10.98 o 
   2   6   7       45.53       38.87     15.81 o 
   3   6   7     2388.78     2286.76     54.94 o 
   4   6   7       16.11        4.63     14.18 o 
   5   6   7      102.06       61.17     19.27 o 
  -8   7   7     1203.10     1297.58     58.35 o 
  -7   7   7      544.13      608.82     59.83 o 
  -6   7   7     1525.11     1628.43     56.74 o 
  -5   7   7      463.32      536.57     44.11 o 
  -4   7   7     1988.33     2099.73     36.05 o 
  -3   7   7     6773.02     6909.06     71.50 o 
  -2   7   7      346.58      412.37     18.86 o 
  -1   7   7     4392.40     4213.60    141.96 o 
   0   7   7     1042.93      961.75     28.68 o 
   1   7   7     2411.07     2460.96     46.46 o 
   2   7   7     1958.47     1966.86     49.47 o 
   3   7   7      237.48      274.89     25.34 o 
   4   7   7       76.02       95.44     19.05 o 
   5   7   7      838.19      858.66     58.58 o 
  -8   8   7     3691.51     3634.38    119.32 o 
  -7   8   7       91.43      102.96     24.39 o 
  -6   8   7     2327.10     2342.93     68.68 o 
  -5   8   7     7760.08     7931.37    117.19 o 
  -4   8   7     2057.14     2117.18     37.30 o 
  -3   8   7     1338.31     1339.38     29.36 o 
  -2   8   7     1839.18     1860.22     36.32 o 
  -1   8   7     7663.33     7670.42     96.49 o 
   0   8   7     7758.44     7730.06     90.26 o 
   1   8   7     2733.74     2671.26     49.22 o 
   2   8   7      425.91      427.56     31.60 o 
   3   8   7     3714.20     3555.33     91.22 o 
   4   8   7     6015.36     6167.53    116.63 o 
   5   8   7      623.06      620.06     51.27 o 
  -8   9   7      120.02      125.76     27.33 o 
  -7   9   7     2812.80     2786.24     77.73 o 
  -6   9   7      705.05      723.42     41.57 o 
  -5   9   7      165.94      201.55     29.89 o 
  -4   9   7      546.36      563.73     22.54 o 
  -3   9   7      611.98      636.74     22.39 o 
  -2   9   7     1191.26     1170.61     29.21 o 
  -1   9   7      577.22      528.99     35.65 o 
   0   9   7      310.35      315.04     20.78 o 
   1   9   7      235.28      214.92     18.29 o 
   2   9   7      946.01     1029.17     37.67 o 
   3   9   7      513.07      516.58     32.39 o 
   4   9   7      807.41      858.45     49.05 o 
   5   9   7      415.28      424.93     37.51 o 
  -8  10   7      132.72      155.13     29.45 o 
  -7  10   7      261.60      333.71     34.77 o 
  -6  10   7     1059.18     1126.98     47.87 o 
  -5  10   7     1837.70     1777.25     49.65 o 
  -4  10   7     2647.72     2688.70     46.96 o 
  -3  10   7        3.82       14.09      8.46 o 
  -2  10   7        9.78       28.08      9.55 o 
  -1  10   7     1693.00     1671.99     66.25 o 
   0  10   7     2299.14     2352.88     51.96 o 
   1  10   7      992.24      971.51     42.93 o 
   2  10   7        0.62        2.07     12.30 o 
   3  10   7      815.36      919.56     38.86 o 
   4  10   7     1607.36     1746.80     52.26 o 
   5  10   7      790.18      688.86     46.34 o 
  -8  11   7      883.92      921.67     58.18 o 
  -7  11   7     8141.82     8170.80    142.62 o 
  -6  11   7     1469.21     1448.88     53.27 o 
  -5  11   7      394.95      408.02     27.92 o 
  -4  11   7     1037.42     1037.57     38.82 o 
  -3  11   7     9612.87     9545.66     93.48 o 
  -2  11   7     9564.48     9612.69    100.50 o 
  -1  11   7     1403.63     1439.04     45.59 o 
   0  11   7      938.85      940.14     40.67 o 
   1  11   7     1141.15     1177.90     34.79 o 
   2  11   7     9633.73     9275.52    124.70 o 
   3  11   7     3950.54     3940.11     76.93 o 
   4  11   7      437.45      467.20     35.57 o 
   5  11   7      725.19      718.31     48.32 o 
  -8  12   7     1203.83     1226.76     59.77 o 
  -7  12   7       19.62       77.66     21.73 o 
  -6  12   7      917.82      984.76     46.96 o 
  -5  12   7     1173.60     1170.89     38.68 o 
  -4  12   7      130.07      135.45     17.13 o 
  -3  12   7      796.04      730.64     24.13 o 
  -2  12   7       45.66       61.78     13.93 o 
  -1  12   7     1584.66     1488.34     55.17 o 
   0  12   7      187.62      183.31     19.83 o 
   1  12   7      629.31      668.67     34.79 o 
   2  12   7       18.86       23.03     18.84 o 
   3  12   7      804.77      858.88     41.57 o 
   4  12   7     1236.54     1302.97     52.84 o 
   5  12   7       26.84       22.79     20.00 o 
  -8  13   7      268.71      251.63     46.61 o 
  -7  13   7     2129.07     2123.69     69.17 o 
  -6  13   7      110.25      174.50     21.55 o 
  -5  13   7        8.78       23.79     11.61 o 
  -4  13   7      152.53      151.95     16.49 o 
  -3  13   7      118.00      143.67     18.43 o 
  -2  13   7     3718.05     3591.04     73.47 o 
  -1  13   7       21.00       28.85     11.62 o 
   0  13   7      399.45      384.43     33.88 o 
   1  13   7      765.19      766.44     37.77 o 
   2  13   7     3961.40     3770.86     74.98 o 
   3  13   7     2191.20     2164.81     58.14 o 
   4  13   7       28.30       44.80     17.69 o 
   5  13   7      374.05      369.90     31.88 o 
  -8  14   7     1628.91     1860.76    119.49 o 
  -7  14   7      524.78      540.65     42.00 o 
  -6  14   7     7535.71     7112.08    298.72 o 
  -5  14   7     3948.74     3933.18     88.78 o 
  -4  14   7     5761.27     5640.65    108.18 o 
  -3  14   7      473.70      454.53     25.68 o 
  -2  14   7     1342.25     1362.72     41.03 o 
  -1  14   7     9070.01     8963.06    134.23 o 
   0  14   7     5184.57     4975.80    112.25 o 
   1  14   7     1210.59     1080.94     39.03 o 
   2  14   7      285.61      295.10     26.42 o 
   3  14   7     6068.99     6011.96    148.00 o 
   4  14   7     1441.09     1458.99     50.25 o 
  -7  15   7     2277.60     2316.24     91.84 o 
  -6  15   7      654.06      713.55     57.61 o 
  -5  15   7      360.46      323.41     31.55 o 
  -4  15   7     1970.24     1877.52     43.84 o 
  -3  15   7     1770.53     1762.90     49.29 o 
  -2  15   7     5557.11     5369.15     99.40 o 
  -1  15   7       29.42       14.73     11.27 o 
   0  15   7      765.26      697.60     36.42 o 
   1  15   7     4305.66     3927.23     75.82 o 
   2  15   7     1952.20     1936.37     84.94 o 
   3  15   7      694.04      748.48     41.23 o 
   4  15   7        5.19        8.19     16.58 o 
  -7  16   7        6.82       26.27     24.71 o 
  -6  16   7      518.31      521.38     67.34 o 
  -5  16   7     1523.82     1555.96     57.25 o 
  -4  16   7      208.10      211.95     19.57 o 
  -3  16   7      763.83      777.26     45.19 o 
  -2  16   7      855.97      913.35     60.09 o 
  -1  16   7     1397.37     1418.28     57.40 o 
   0  16   7      359.10      327.19     26.82 o 
   1  16   7     1299.63     1270.43     44.09 o 
   2  16   7      383.45      407.31     32.74 o 
   3  16   7      261.16      225.09     26.21 o 
   4  16   7      825.63      798.14     44.95 o 
  -7  17   7     3521.89     3505.86    151.61 o 
  -6  17   7     1453.99     1522.14     73.93 o 
  -5  17   7      126.60       89.94     21.33 o 
  -4  17   7       56.38       61.47     15.65 o 
  -3  17   7     6099.02     5978.50     94.96 o 
  -2  17   7     5865.36     5722.84    105.29 o 
  -1  17   7     1612.12     1635.06     67.39 o 
   0  17   7      887.50      897.63     39.98 o 
   1  17   7      795.11      808.22     41.49 o 
   2  17   7     4979.40     4990.92     91.89 o 
   3  17   7     1025.06      977.95     46.45 o 
   4  17   7       83.91       94.33     22.54 o 
  -7  18   7        8.28        9.03     23.06 o 
  -6  18   7       31.81       58.38     27.93 o 
  -5  18   7     2191.69     2364.90     80.74 o 
  -4  18   7     2154.92     2193.89     80.58 o 
  -3  18   7      254.89      245.50     24.14 o 
  -2  18   7     1129.31     1076.79     45.56 o 
  -1  18   7     3097.31     2989.14     98.77 o 
   0  18   7     1721.31     1712.47     57.57 o 
   1  18   7      457.12      477.96     33.06 o 
   2  18   7       65.02       49.85     17.42 o 
   3  18   7      246.42      263.70     29.11 o 
   4  18   7     2111.72     2020.98     61.62 o 
  -7  19   7      515.47      590.97     47.46 o 
  -6  19   7      233.25      221.46     38.03 o 
  -5  19   7      127.78      162.30     28.01 o 
  -4  19   7       45.70       30.26     17.84 o 
  -3  19   7      780.27      818.51     40.09 o 
  -2  19   7     3192.55     3081.75     87.07 o 
  -1  19   7      513.21      556.48     40.12 o 
   0  19   7       54.78       27.87     15.41 o 
   1  19   7      109.07      166.69     22.64 o 
   2  19   7      142.35      166.36     23.70 o 
   3  19   7      156.77      140.33     26.62 o 
  -6  20   7     1486.75     1551.58     59.87 o 
  -5  20   7     3146.66     3071.98     84.75 o 
  -4  20   7     2311.51     2235.78     58.82 o 
  -3  20   7     1647.04     1502.65     48.03 o 
  -2  20   7     1579.93     1532.95     55.67 o 
  -1  20   7     5810.01     5555.07    109.71 o 
   0  20   7     3658.06     3528.52    105.98 o 
   1  20   7     2023.24     1965.95     64.55 o 
   2  20   7       32.29        9.51     16.67 o 
   3  20   7     1253.70     1331.88     59.32 o 
  -6  21   7     1812.71     1658.35     80.06 o 
  -5  21   7       19.75       44.03     21.53 o 
  -4  21   7     2586.43     2577.29     71.18 o 
  -3  21   7     4343.77     4263.75     87.76 o 
  -2  21   7     1231.07     1240.45     52.01 o 
  -1  21   7     1448.31     1451.09     55.06 o 
   0  21   7        2.75        1.50     16.56 o 
   1  21   7     1980.92     1768.23     77.12 o 
   2  21   7      637.62      650.34     41.97 o 
   3  21   7      598.21      597.98     48.41 o 
  -6  22   7      167.00      211.45     38.17 o 
  -5  22   7      113.53      106.24     26.24 o 
  -4  22   7      159.33      204.79     25.99 o 
  -3  22   7      645.22      653.47     44.36 o 
  -2  22   7        2.80        5.93     15.73 o 
  -1  22   7      111.12       82.11     20.73 o 
   0  22   7      228.20      186.19     27.29 o 
   1  22   7       73.45       10.48     26.02 o 
   2  22   7      431.68      468.34     37.19 o 
   3  22   7      429.36      425.30     42.76 o 
  -5  23   7      903.17      930.92     58.22 o 
  -4  23   7     2614.27     2725.23     68.65 o 
  -3  23   7     3368.94     3310.46     75.12 o 
  -2  23   7     3516.81     3395.19    107.22 o 
  -1  23   7        1.41       -7.79     19.74 o 
   0  23   7      521.64      588.62     80.62 o 
   1  23   7     5223.71     5211.81    112.16 o 
   2  23   7     2499.99     2586.36     82.05 o 
  -5  24   7     2589.69     2446.57     79.86 o 
  -4  24   7     2580.86     2604.85     68.27 o 
  -3  24   7       18.85       -7.01     14.40 o 
  -2  24   7       94.01      108.80     24.99 o 
  -1  24   7     1019.30     1052.57     51.91 o 
   0  24   7     6996.83     7164.79    161.60 o 
   1  24   7      691.64      726.93     49.71 o 
   2  24   7      182.35      230.38     40.18 o 
  -5  25   7       39.78       32.02     22.83 o 
  -4  25   7       15.21       18.97     18.18 o 
  -3  25   7       96.88      107.57     22.77 o 
  -2  25   7      351.85      328.11     35.61 o 
  -1  25   7      137.22      118.86     24.44 o 
   0  25   7      149.63      116.64     27.69 o 
   1  25   7      541.48      522.94     57.12 o 
  -4  26   7     2041.17     1990.18    150.68 o 
  -3  26   7       88.38       70.16     21.34 o 
  -2  26   7       67.83       60.10     31.74 o 
  -1  26   7     1552.23     1562.61     62.41 o 
   0  26   7     2135.31     2240.88     74.82 o 
   1  26   7      396.18      422.07     47.36 o 
  -3  27   7     2342.51     2398.22     68.37 o 
  -2  27   7     1047.58     1155.50     52.74 o 
  -1  27   7     2292.96     2417.64     77.93 o 
   0  27   7      713.46      699.15     50.00 o 
  -2  28   7       57.92       69.30     21.97 o 
  -1  28   7        4.81        3.44     19.01 o 
  -8   0   8     3973.22     4093.03    174.74 o 
  -7   0   8      324.12      338.44     59.40 o 
  -6   0   8      393.15      526.31     67.00 o 
  -5   0   8     1764.87     1789.58     95.32 o 
  -4   0   8    17517.34    18015.85    252.52 o 
  -3   0   8     3212.75     3384.34     92.95 o 
  -2   0   8      159.15      127.09     19.58 o 
  -1   0   8     1684.57     1740.24     63.74 o 
   0   0   8       59.84       91.17     31.77 o 
   1   0   8     6596.41     6553.97    191.32 o 
   2   0   8      112.47      123.63     35.92 o 
   3   0   8       35.50       82.19     33.15 o 
   4   0   8     3600.32     3700.72    147.81 o 
   5   0   8     5191.17     5025.47    178.89 o 
  -8   1   8      646.90      797.30     88.46 o 
  -7   1   8      613.20      614.39     53.13 o 
  -6   1   8     2043.88     2017.95     75.46 o 
  -5   1   8      263.75      297.11     36.10 o 
  -4   1   8        7.62       26.60     19.68 o 
  -3   1   8     2695.23     2855.09     47.35 o 
  -2   1   8     1023.68     1077.50     26.80 o 
  -1   1   8       79.94       99.36     11.17 o 
   0   1   8        3.68        2.35     11.31 o 
   1   1   8     3464.73     3471.73    150.57 o 
   2   1   8      899.81      841.19     47.85 o 
   3   1   8     1294.95     1267.67     59.58 o 
   4   1   8       90.31      153.08     29.30 o 
   5   1   8       42.60       71.41     19.84 o 
  -8   2   8      873.25      897.78     56.62 o 
  -7   2   8       90.46      126.12     29.52 o 
  -6   2   8      180.42      204.90     32.19 o 
  -5   2   8      548.47      694.48     51.28 o 
  -4   2   8     3526.86     3429.02     59.16 o 
  -3   2   8     3022.61     3044.98     49.15 o 
  -2   2   8     3602.05     3647.39     46.53 o 
  -1   2   8      554.20      618.28     26.51 o 
   0   2   8     2043.39     2053.94     63.15 o 
   1   2   8      171.47      159.13     26.81 o 
   2   2   8      808.03      878.96     49.48 o 
   3   2   8        5.18       36.27     19.74 o 
   4   2   8      601.19      580.63     49.26 o 
   5   2   8     1204.54     1218.50     71.60 o 
  -8   3   8     1129.46     1243.43     57.69 o 
  -7   3   8     4495.56     4150.89    174.74 o 
  -6   3   8     2241.59     2248.16     80.47 o 
  -5   3   8     4025.94     3940.29    103.10 o 
  -4   3   8      487.81      548.83     28.15 o 
  -3   3   8     8184.88     8133.07     89.68 o 
  -2   3   8     4686.82     4780.55     54.87 o 
  -1   3   8     2645.29     2635.91     49.52 o 
   0   3   8     2214.90     2218.43     56.40 o 
   1   3   8      707.14      640.96     47.13 o 
   2   3   8     5845.84     5718.87    127.95 o 
   3   3   8      550.75      557.21     47.13 o 
   4   3   8     1439.32     1390.34    117.76 o 
   5   3   8      189.11      247.57     29.75 o 
  -8   4   8      785.11      936.28     58.58 o 
  -7   4   8      324.14      454.54     51.11 o 
  -6   4   8      827.34      865.58     85.99 o 
  -5   4   8     2559.83     2685.30     83.85 o 
  -4   4   8      546.40      572.58     27.84 o 
  -3   4   8     1550.81     1628.06     41.41 o 
  -2   4   8     1169.52     1202.65     24.64 o 
  -1   4   8      171.40      185.18     23.03 o 
   0   4   8     2520.34     2539.09     45.57 o 
   1   4   8     2772.42     2808.11     48.71 o 
   2   4   8       31.33       59.59     21.21 o 
   3   4   8      437.04      433.22     42.24 o 
   4   4   8      743.95      755.35     54.67 o 
   5   4   8      265.67      325.77     33.93 o 
  -8   5   8      615.38      651.08     71.90 o 
  -7   5   8      331.27      434.18     54.22 o 
  -6   5   8       81.33      125.12     33.84 o 
  -5   5   8     1338.32     1331.38     60.38 o 
  -4   5   8       71.41       78.81     12.81 o 
  -3   5   8     2944.59     2924.32     41.47 o 
  -2   5   8      332.31      316.48     21.00 o 
  -1   5   8        8.63        0.33      8.62 o 
   0   5   8     1491.55     1531.35     36.36 o 
   1   5   8       20.90       35.73     11.09 o 
   2   5   8      695.07      646.01     41.60 o 
   3   5   8        1.38      -21.07     21.07 o 
   4   5   8       78.53       68.39     23.69 o 
   5   5   8      251.47      273.07     37.79 o 
  -8   6   8     3907.66     3722.33    149.24 o 
  -7   6   8      534.16      575.50     71.43 o 
  -6   6   8      305.03      356.02     40.41 o 
  -5   6   8     3825.26     3590.73     97.93 o 
  -4   6   8     4236.26     4067.65     64.94 o 
  -3   6   8     2100.49     1978.57     43.12 o 
  -2   6   8      544.49      560.52     23.17 o 
  -1   6   8     2645.82     2606.22     51.73 o 
   0   6   8    12699.25    12405.80    125.80 o 
   1   6   8     4424.62     4433.04     84.14 o 
   2   6   8       58.94       55.44     33.09 o 
   3   6   8     1834.40     1725.10     60.02 o 
   4   6   8     1647.90     1737.33     78.36 o 
  -8   7   8       64.45       71.57     34.94 o 
  -7   7   8     2045.46     1998.98     67.16 o 
  -6   7   8     2920.60     2826.57     91.01 o 
  -5   7   8      364.89      404.50     40.98 o 
  -4   7   8      190.83      192.43     15.43 o 
  -3   7   8        3.66        3.19      8.23 o 
  -2   7   8     6952.31     6875.42     74.68 o 
  -1   7   8     8093.87     8062.50    117.00 o 
   0   7   8      145.21      159.79     16.88 o 
   1   7   8        6.63        3.16      9.91 o 
   2   7   8     1791.55     1860.93     50.68 o 
   3   7   8     2080.64     2011.61     65.40 o 
   4   7   8       32.18       34.34     21.91 o 
  -8   8   8     1170.68     1167.48     61.10 o 
  -7   8   8       41.46       72.93     23.72 o 
  -6   8   8      294.29      349.29     67.34 o 
  -5   8   8       15.47       31.22     15.67 o 
  -4   8   8     1903.32     1872.17     34.09 o 
  -3   8   8      321.67      379.55     18.66 o 
  -2   8   8      232.47      249.97     16.93 o 
  -1   8   8      144.65      137.63     18.35 o 
   0   8   8       69.97       46.32     12.71 o 
   1   8   8     1812.71     1793.66     42.01 o 
   2   8   8      216.37      221.73     22.90 o 
   3   8   8      368.05      464.63     47.10 o 
   4   8   8       10.32        1.25     17.56 o 
  -8   9   8      633.29      765.24     53.64 o 
  -7   9   8     1854.87     1912.92     65.96 o 
  -6   9   8     4844.74     4967.06    313.92 o 
  -5   9   8      749.88      746.55     43.61 o 
  -4   9   8      158.06      168.16     14.48 o 
  -3   9   8     2304.80     2284.67     37.64 o 
  -2   9   8     6560.29     6499.76     80.93 o 
  -1   9   8     3154.95     2991.27     50.17 o 
   0   9   8       56.40       57.10     13.17 o 
   1   9   8     4052.26     3968.77     64.62 o 
   2   9   8     3513.88     3492.81    136.68 o 
   3   9   8     6146.98     6115.51    119.64 o 
   4   9   8       13.18       -1.34     17.70 o 
  -8  10   8      308.40      418.17     68.61 o 
  -7  10   8      319.44      360.56     37.14 o 
  -6  10   8      195.23      253.01     36.33 o 
  -5  10   8     1969.97     2077.97    126.40 o 
  -4  10   8     3855.46     3750.17     54.40 o 
  -3  10   8      754.11      785.42     35.57 o 
  -2  10   8      547.90      547.04     26.77 o 
  -1  10   8     7992.12     8072.03    106.63 o 
   0  10   8     2340.52     2368.53     48.92 o 
   1  10   8      707.82      739.19     32.20 o 
   2  10   8       60.32       60.33     17.55 o 
   3  10   8      480.04      460.11     36.12 o 
   4  10   8     1726.85     1750.20     63.95 o 
  -8  11   8      107.03       78.90     26.35 o 
  -7  11   8      105.70      143.63     26.79 o 
  -6  11   8     1027.80      995.46     47.09 o 
  -5  11   8      440.46      484.42     44.04 o 
  -4  11   8      154.04      183.25     15.62 o 
  -3  11   8      659.74      640.80     29.99 o 
  -2  11   8     1530.37     1429.37     56.33 o 
  -1  11   8      297.45      264.09     22.77 o 
   0  11   8       37.34       39.61     12.74 o 
   1  11   8       77.26       64.15     14.60 o 
   2  11   8     1485.45     1376.09     46.18 o 
   3  11   8      293.78      299.88     28.43 o 
   4  11   8      255.31      312.13     34.46 o 
  -7  12   8      465.73      588.15     38.34 o 
  -6  12   8       37.99       42.83     19.21 o 
  -5  12   8     3413.66     3383.25    102.27 o 
  -4  12   8     3352.99     3248.14     57.78 o 
  -3  12   8     4116.70     3961.85     64.79 o 
  -2  12   8      149.56      114.38     18.34 o 
  -1  12   8     1714.96     1733.66     53.13 o 
   0  12   8     6243.76     6058.76     84.79 o 
   1  12   8     1530.74     1468.18     40.74 o 
   2  12   8      777.88      783.28     41.36 o 
   3  12   8      593.88      618.46     38.55 o 
   4  12   8     1700.50     1837.24     66.51 o 
  -7  13   8     2092.88     2095.60    109.47 o 
  -6  13   8     3022.71     2860.31     98.13 o 
  -5  13   8     1053.13     1127.58     87.66 o 
  -4  13   8     1310.76     1282.93     41.12 o 
  -3  13   8     1136.76     1120.75     46.02 o 
  -2  13   8     8365.00     8066.27    111.20 o 
  -1  13   8     4401.49     4336.19     87.42 o 
   0  13   8      680.16      704.20     39.77 o 
   1  13   8      532.46      501.82     29.00 o 
   2  13   8     2915.06     2898.39     68.19 o 
   3  13   8     2832.65     2854.72     69.30 o 
   4  13   8      684.59      685.49     73.01 o 
  -7  14   8        0.84       21.16     59.74 o 
  -6  14   8      108.01      144.30     30.84 o 
  -5  14   8      194.95      184.10     25.71 o 
  -4  14   8      124.73      106.11     25.79 o 
  -3  14   8      129.63      119.14     16.73 o 
  -2  14   8      236.22      231.01     22.47 o 
  -1  14   8      273.94      269.94     28.02 o 
   0  14   8        0.20       15.78     13.31 o 
   1  14   8        2.54      -10.30     11.45 o 
   2  14   8      402.91      372.96     41.17 o 
   3  14   8        0.64       16.64     16.52 o 
   4  14   8       47.41       53.31     23.04 o 
  -7  15   8     1071.62     1078.09     87.03 o 
  -6  15   8     3810.70     3814.19    116.29 o 
  -5  15   8      153.06      131.99     34.37 o 
  -4  15   8      116.16      164.87     25.78 o 
  -3  15   8      957.95      961.31     34.31 o 
  -2  15   8     7587.17     7356.78    108.22 o 
  -1  15   8     4031.03     3961.91    164.94 o 
   0  15   8      428.45      380.69     31.50 o 
   1  15   8     1027.81      998.22     42.98 o 
   2  15   8     2360.81     2409.92     63.19 o 
   3  15   8     3337.46     3340.71     77.16 o 
  -7  16   8     1954.25     1868.01     85.70 o 
  -6  16   8       76.21       56.71     24.53 o 
  -5  16   8     3370.09     3325.22     86.06 o 
  -4  16   8     2121.72     2138.25     64.80 o 
  -3  16   8     1463.87     1528.91     51.72 o 
  -2  16   8       38.50       40.76     16.15 o 
  -1  16   8     2389.27     2237.37     64.31 o 
   0  16   8     3679.75     3719.92     75.92 o 
   1  16   8     2219.09     2061.87     57.19 o 
   2  16   8      839.98      830.34     44.19 o 
   3  16   8      344.03      372.76     33.13 o 
  -7  17   8       42.51       45.01     28.21 o 
  -6  17   8      659.93      633.93     71.14 o 
  -5  17   8      463.04      483.63     41.54 o 
  -4  17   8      334.53      321.73     24.71 o 
  -3  17   8      850.85      816.58     34.77 o 
  -2  17   8       15.75      -11.96     11.96 o 
  -1  17   8       46.28       52.91     28.51 o 
   0  17   8        0.08        7.22     13.39 o 
   1  17   8        0.13       -6.89     13.20 o 
   2  17   8      396.43      454.79     35.17 o 
   3  17   8      197.75      190.09     27.91 o 
  -6  18   8      554.10      469.64     60.09 o 
  -5  18   8     2316.17     2162.78     71.25 o 
  -4  18   8     1367.05     1348.27     40.99 o 
  -3  18   8      490.52      529.45     31.21 o 
  -2  18   8        0.78       -5.93     10.77 o 
  -1  18   8     4889.85     4610.99    143.08 o 
   0  18   8     2397.51     2229.05     59.68 o 
   1  18   8     1205.23     1130.19     44.45 o 
   2  18   8      383.92      411.82     33.56 o 
   3  18   8      236.26      257.95     34.49 o 
  -6  19   8     4981.85     4876.21    411.65 o 
  -5  19   8      446.46      421.72     39.72 o 
  -4  19   8       18.07       12.14     13.50 o 
  -3  19   8     2975.48     2926.19     61.31 o 
  -2  19   8     2492.85     2559.10     73.78 o 
  -1  19   8      965.99     1030.76     47.28 o 
   0  19   8      189.37      190.03     23.80 o 
   1  19   8     2267.41     2191.58     61.77 o 
   2  19   8     1230.40     1209.11     55.95 o 
   3  19   8     2619.09     2631.86     72.78 o 
  -6  20   8        1.48       31.90     26.53 o 
  -5  20   8       12.49      -15.95     15.95 o 
  -4  20   8     1210.06     1270.18     41.56 o 
  -3  20   8      181.83      177.27     21.09 o 
  -2  20   8       68.31       96.27     18.56 o 
  -1  20   8      546.73      425.78     63.25 o 
   0  20   8      145.27      158.73     23.35 o 
   1  20   8     1016.17     1001.67     49.85 o 
   2  20   8      227.39      158.95     29.67 o 
  -5  21   8      352.27      370.57     48.92 o 
  -4  21   8      537.99      569.48     43.34 o 
  -3  21   8      453.48      414.09     55.23 o 
  -2  21   8     2019.80     2043.82     67.58 o 
  -1  21   8     1261.17     1191.44     94.62 o 
   0  21   8        6.54       23.36     19.04 o 
   1  21   8       67.64       83.01     20.80 o 
   2  21   8      983.35      972.63     74.53 o 
  -5  22   8     2189.06     2108.79     74.34 o 
  -4  22   8     3132.18     3297.18     76.47 o 
  -3  22   8     3344.36     3309.72     76.55 o 
  -2  22   8      441.74      445.01     40.10 o 
  -1  22   8      767.72      801.06     56.13 o 
   0  22   8     7281.07     6707.92    168.86 o 
   1  22   8     2241.36     2196.99     85.94 o 
   2  22   8      177.94      230.42     34.01 o 
  -5  23   8      707.00      752.46     54.63 o 
  -4  23   8       47.49       24.46     17.68 o 
  -3  23   8      871.22      950.43     67.80 o 
  -2  23   8      418.65      457.84     40.55 o 
  -1  23   8      166.27      105.90     23.96 o 
   0  23   8      743.04      796.77     54.08 o 
   1  23   8      150.54      188.62     26.39 o 
  -4  24   8     1356.28     1352.74     53.36 o 
  -3  24   8      365.72      479.89     37.58 o 
  -2  24   8      349.64      354.34     37.68 o 
  -1  24   8      498.86      481.14     54.64 o 
   0  24   8      518.03      602.97     58.77 o 
   1  24   8      573.50      537.42     39.63 o 
  -3  25   8     3340.63     3346.24     80.50 o 
  -2  25   8     1989.50     1918.58     69.46 o 
  -1  25   8     1177.42     1280.21     57.24 o 
   0  25   8      345.63      380.77     38.94 o 
  -2  26   8      234.95      251.20     49.77 o 
  -1  26   8        8.21       -4.47     18.15 o 
  -8   1   9      113.84      201.09     37.83 o 
  -7   1   9     2284.25     2362.28     89.86 o 
  -6   1   9     1416.21     1293.36    111.89 o 
  -5   1   9     1689.66     1663.68    103.95 o 
  -4   1   9     1221.81     1360.88     39.35 o 
  -3   1   9     1058.69     1100.94     36.45 o 
  -2   1   9     6246.98     6267.98     99.73 o 
  -1   1   9      858.98      897.04     62.16 o 
   0   1   9     5010.25     4883.83    147.12 o 
   1   1   9      270.85      360.38     45.59 o 
   2   1   9     4365.57     4577.39    117.45 o 
   3   1   9     3453.56     3259.95    100.12 o 
   4   1   9      273.53      293.68     39.75 o 
  -8   2   9     3699.56     3564.40    117.42 o 
  -7   2   9     3496.10     3208.09    103.74 o 
  -6   2   9       75.56       93.06     30.74 o 
  -5   2   9      846.31      882.65     56.64 o 
  -4   2   9     5990.82     5849.45     75.73 o 
  -3   2   9     9993.27     9764.49     94.29 o 
  -2   2   9     1842.35     1923.33     43.57 o 
  -1   2   9      384.45      408.94     38.82 o 
   0   2   9     5440.58     5321.63    122.82 o 
   1   2   9     7204.49     6770.57    206.86 o 
   2   2   9     1960.61     1960.68     91.17 o 
   3   2   9      293.20      344.29     40.32 o 
   4   2   9     1093.55     1106.91     60.05 o 
  -8   3   9      332.97      391.05     49.04 o 
  -7   3   9      203.99      262.16     46.62 o 
  -6   3   9      144.70      168.57     33.84 o 
  -5   3   9      542.94      616.26    124.67 o 
  -4   3   9      931.00      905.58     35.77 o 
  -3   3   9        0.64       88.92     12.01 o 
  -2   3   9     2065.83     2078.62     52.04 o 
  -1   3   9        3.52       -9.41     10.01 o 
   0   3   9       12.68       10.89     28.32 o 
   1   3   9      925.55      985.29     53.72 o 
   2   3   9      575.87      590.97     50.46 o 
   3   3   9        0.74       35.98     20.85 o 
   4   3   9      458.43      504.69     49.26 o 
  -8   4   9     4263.50     4388.05    130.59 o 
  -7   4   9     1130.48     1139.22     63.99 o 
  -6   4   9       62.93       94.69     29.35 o 
  -5   4   9     1711.09     1650.29    110.86 o 
  -4   4   9     1882.70     1907.81     41.25 o 
  -3   4   9     4240.41     4313.90     57.63 o 
  -2   4   9      209.72      250.78     18.76 o 
  -1   4   9      259.08      265.32     21.23 o 
   0   4   9      362.06      340.16     46.97 o 
   1   4   9     4418.69     4664.93    165.77 o 
   2   4   9      807.67      842.69     58.58 o 
   3   4   9        7.20       29.93     40.06 o 
   4   4   9     1412.46     1426.30     69.11 o 
  -8   5   9        0.51       31.07     53.18 o 
  -7   5   9     1706.60     1852.27     80.21 o 
  -6   5   9     6157.91     5595.56    135.24 o 
  -5   5   9     3304.84     3272.19     96.75 o 
  -4   5   9     3879.26     3756.46     60.84 o 
  -3   5   9     1317.44     1356.39     32.00 o 
  -2   5   9     3728.67     3767.45     57.69 o 
  -1   5   9    10482.87    10402.43    211.15 o 
   0   5   9      616.52      587.34     40.53 o 
   1   5   9       22.46       10.60     25.21 o 
   2   5   9     2257.98     2315.22     82.78 o 
   3   5   9     2864.78     2912.93     95.23 o 
   4   5   9     1418.01     1341.19     67.34 o 
  -8   6   9       76.59       35.30     31.77 o 
  -7   6   9       65.81       90.04     28.98 o 
  -6   6   9     1218.70     1275.40     63.57 o 
  -5   6   9      710.51      797.51     40.44 o 
  -4   6   9     1098.15     1163.27     37.24 o 
  -3   6   9     1906.26     1821.61     34.74 o 
  -2   6   9      738.36      778.03     25.95 o 
  -1   6   9        8.24       35.69     10.98 o 
   0   6   9      133.92      122.24     15.95 o 
   1   6   9      326.10      359.53     34.60 o 
   2   6   9      227.90      259.71     35.41 o 
   3   6   9      872.68      889.62     61.75 o 
   4   6   9      282.14      349.73     42.68 o 
  -8   7   9       14.77      -16.25     23.69 o 
  -7   7   9     1960.39     1847.57     91.17 o 
  -6   7   9     1180.10     1137.36     60.38 o 
  -5   7   9     1507.48     1532.55     52.73 o 
  -4   7   9      381.32      443.50     25.00 o 
  -3   7   9      308.65      322.18     18.43 o 
  -2   7   9     6433.16     6051.55     83.65 o 
  -1   7   9     1121.84     1107.52     39.38 o 
   0   7   9      911.03      931.72     32.16 o 
   1   7   9       56.50       33.22     18.77 o 
   2   7   9     1978.92     1956.31     66.25 o 
   3   7   9     2550.93     2642.23     92.31 o 
   4   7   9      365.05      372.75     43.95 o 
  -7   8   9     2419.43     2483.43     93.25 o 
  -6   8   9     1062.03     1164.74     69.41 o 
  -5   8   9      144.63      142.06     22.53 o 
  -4   8   9     6638.38     6578.18     71.61 o 
  -3   8   9     2995.09     2987.63     45.49 o 
  -2   8   9      450.50      536.89     24.56 o 
  -1   8   9      875.39      846.95     34.42 o 
   0   8   9     5296.14     5121.84     75.38 o 
   1   8   9     2445.72     2516.52     72.98 o 
   2   8   9     3185.83     3187.25    106.86 o 
   3   8   9       17.68        8.38     18.41 o 
  -7   9   9       46.74       60.09     38.68 o 
  -6   9   9     2135.91     2061.27    124.44 o 
  -5   9   9     2149.30     2146.13     62.74 o 
  -4   9   9        4.82       27.05     10.38 o 
  -3   9   9        1.20        2.12      9.19 o 
  -2   9   9      683.19      695.83     35.45 o 
  -1   9   9     4989.54     4898.04     80.32 o 
   0   9   9      486.56      499.50     37.01 o 
   1   9   9     1202.84     1250.47     37.70 o 
   2   9   9       37.83       57.47     25.43 o 
   3   9   9      256.85      241.17     32.26 o 
  -7  10   9      115.29      147.23     34.70 o 
  -6  10   9      308.02      268.30     29.79 o 
  -5  10   9       22.93       41.85     27.28 o 
  -4  10   9     1896.18     1858.65     39.86 o 
  -3  10   9     2839.01     2688.43     48.52 o 
  -2  10   9      537.10      543.15     28.45 o 
  -1  10   9      194.85      188.65     20.27 o 
   0  10   9      771.56      752.38     32.65 o 
   1  10   9     1478.70     1512.75     41.88 o 
   2  10   9      655.33      751.96     49.58 o 
   3  10   9       13.64       -2.10     18.77 o 
  -7  11   9      261.01      347.60     44.48 o 
  -5  11   9     6410.81     6239.02    227.58 o 
  -4  11   9      161.31      164.08     16.50 o 
  -3  11   9      581.60      650.35     37.99 o 
  -2  11   9     5487.23     5388.57     78.99 o 
  -1  11   9     9276.51     8984.01    119.14 o 
   0  11   9      550.52      603.32     31.12 o 
   1  11   9     1434.64     1413.92     41.37 o 
   2  11   9     1174.79     1171.60     53.81 o 
   3  11   9     2176.60     2331.46     75.84 o 
  -7  12   9     1316.21     1345.70     76.38 o 
  -6  12   9      135.57       98.25     27.46 o 
  -5  12   9      546.77      558.21     51.75 o 
  -4  12   9     1127.25     1107.28     39.90 o 
  -3  12   9      126.49      144.65     17.92 o 
  -2  12   9     1082.35     1037.98     34.33 o 
  -1  12   9       47.72       47.71     14.29 o 
   0  12   9     2154.00     2221.12     51.05 o 
   1  12   9      426.06      459.58     29.33 o 
   2  12   9     1139.19     1124.88     53.40 o 
   3  12   9        0.88      -14.04     18.49 o 
  -7  13   9        1.52       15.28     22.74 o 
  -6  13   9      916.44      945.46     62.70 o 
  -5  13   9      445.63      476.31     39.16 o 
  -4  13   9       99.62      112.26     17.00 o 
  -3  13   9      128.75      140.60     18.05 o 
  -2  13   9      166.87      143.37     18.90 o 
  -1  13   9     1794.70     1726.56     61.01 o 
   0  13   9      166.11      139.30     19.57 o 
   1  13   9      414.85      356.08     26.99 o 
   2  13   9      390.54      423.56     33.48 o 
   3  13   9      626.74      699.01     50.34 o 
  -7  14   9      981.14     1046.43     76.39 o 
  -6  14   9      779.35      709.71     60.39 o 
  -5  14   9     3718.14     3762.66    180.62 o 
  -4  14   9     3367.43     3242.62     61.93 o 
  -3  14   9     2709.35     2554.54     54.84 o 
  -2  14   9     3506.90     3399.76     70.71 o 
  -1  14   9      119.62      104.46     19.32 o 
   0  14   9     3243.21     3201.15     63.60 o 
   1  14   9     4554.10     4575.03    123.37 o 
   2  14   9      170.36      100.08     24.92 o 
   3  14   9      333.51      306.19     40.42 o 
  -6  15   9      793.86      774.44     83.92 o 
  -5  15   9      981.22     1092.88     56.49 o 
  -4  15   9        8.75       25.32     14.07 o 
  -3  15   9      587.84      582.27     31.96 o 
  -2  15   9       19.65       26.35     14.72 o 
  -1  15   9     1171.53     1200.02     49.01 o 
   0  15   9      198.71      215.25     22.27 o 
   1  15   9      335.56      296.20     25.26 o 
   2  15   9      649.35      570.71     51.14 o 
  -6  16   9       32.00       50.59     26.07 o 
  -5  16   9      150.93       87.42     22.88 o 
  -4  16   9      546.20      485.09     45.08 o 
  -3  16   9       64.04       37.78     14.47 o 
  -2  16   9       28.05       31.46     15.35 o 
  -1  16   9      235.95      204.71     26.64 o 
   0  16   9     2654.82     2593.97     68.34 o 
   1  16   9       91.59       77.59     17.75 o 
   2  16   9      189.22      201.35     27.29 o 
  -6  17   9     3825.59     3728.54    202.72 o 
  -5  17   9     4061.04     4020.15    166.47 o 
  -4  17   9       50.40       38.98     11.29 o 
  -3  17   9      218.01      224.81     22.51 o 
  -2  17   9     1836.40     1864.29     54.36 o 
  -1  17   9     2232.62     2283.41     68.80 o 
   0  17   9     2295.78     2301.90     62.48 o 
   1  17   9      485.97      550.29     34.07 o 
   2  17   9      997.98     1022.08     51.76 o 
  -6  18   9        1.39       26.52     25.29 o 
  -5  18   9       93.46      118.89     42.51 o 
  -4  18   9     1874.65     1934.81     50.56 o 
  -3  18   9     1126.12     1185.19     41.60 o 
  -2  18   9       76.19       80.15     18.90 o 
  -1  18   9      781.71      774.04     59.37 o 
   0  18   9     1727.73     1690.29     57.67 o 
   1  18   9     1658.59     1646.94     49.34 o 
   2  18   9      950.95     1024.90     52.66 o 
  -5  19   9      600.25      696.38     54.01 o 
  -4  19   9      243.72      223.73     23.61 o 
  -3  19   9      499.81      488.73     37.88 o 
  -2  19   9        0.55        8.59     14.51 o 
  -1  19   9     1290.18     1250.16     53.95 o 
   0  19   9       17.36       21.79     16.71 o 
   1  19   9       95.92      101.50     19.70 o 
  -5  20   9      844.68      805.97     56.09 o 
  -4  20   9     2411.13     2477.77     59.58 o 
  -3  20   9     2376.61     2443.69     66.35 o 
  -2  20   9       90.11      114.01     21.44 o 
  -1  20   9      234.70      220.64     28.12 o 
   0  20   9     3024.55     3109.45     75.90 o 
   1  20   9     1917.66     1908.44     64.10 o 
  -5  21   9      626.68      671.64     80.65 o 
  -4  21   9     1895.62     1882.78     52.54 o 
  -3  21   9       40.61       34.45     15.74 o 
  -2  21   9     2864.56     2898.09     84.17 o 
  -1  21   9     1796.92     1666.76     75.08 o 
   0  21   9     1442.40     1524.98     61.01 o 
   1  21   9       13.15        0.64     17.11 o 
  -4  22   9      263.42      328.40     42.58 o 
  -3  22   9       31.94       45.33     17.14 o 
  -2  22   9      311.41      276.70     33.91 o 
  -1  22   9       18.24       50.12     16.46 o 
   0  22   9       18.69       11.48     16.45 o 
  -3  23   9      786.88      907.89     44.92 o 
  -2  23   9     1837.61     1740.30     58.06 o 
  -1  23   9     2864.51     2892.07    140.04 o 
  -7   0  10     2630.47     2783.48    138.83 o 
  -6   0  10      120.02      129.85     45.59 o 
  -5   0  10     1977.96     1851.74    104.29 o 
  -4   0  10      628.22      586.23     36.04 o 
  -3   0  10    11216.68    11014.83    362.27 o 
  -2   0  10     2322.95     2317.96    108.44 o 
  -1   0  10      246.68      267.30     48.35 o 
   0   0  10     2909.78     2504.45    119.49 o 
   1   0  10     3023.73     3004.51    136.76 o 
   2   0  10     4349.63     4125.50    165.08 o 
   3   0  10      421.96      360.54     61.47 o 
  -7   1  10      270.10      342.56    150.57 o 
  -6   1  10      534.46      455.63     48.06 o 
  -5   1  10      921.47     1094.06     68.38 o 
  -4   1  10       98.51      124.94     14.39 o 
  -3   1  10        5.81       86.90     24.62 o 
  -2   1  10     2091.24     2038.58     73.26 o 
  -1   1  10     2491.81     2399.98     81.06 o 
   0   1  10      895.89      822.36     57.63 o 
   1   1  10      330.27      393.51     42.41 o 
   2   1  10      690.88      744.22     57.63 o 
   3   1  10      563.70      590.13     53.62 o 
  -7   2  10     1633.51     1613.71     99.80 o 
  -6   2  10       36.09      132.40     30.50 o 
  -5   2  10       58.57      115.24     21.21 o 
  -4   2  10      156.23      230.01     25.63 o 
  -3   2  10       55.31       84.67     15.36 o 
  -2   2  10     1643.27     1665.64     53.94 o 
  -1   2  10      412.40      454.11     48.69 o 
   0   2  10       41.83       78.83     23.16 o 
   1   2  10      941.82     1035.84     57.35 o 
   2   2  10      609.94      595.56     51.74 o 
   3   2  10        4.01       78.58     25.83 o 
  -7   3  10      532.61      568.16     55.39 o 
  -6   3  10     5559.58     5616.52    138.98 o 
  -5   3  10     1698.47     1764.13     57.02 o 
  -4   3  10     3405.90     3427.43     58.50 o 
  -3   3  10      172.83      189.79     18.36 o 
  -2   3  10     5397.35     5397.98    144.29 o 
  -1   3  10     6212.04     6091.39    136.24 o 
   0   3  10     2519.88     2569.49     86.44 o 
   1   3  10      179.85      189.37     45.93 o 
   2   3  10      357.51      295.77     58.36 o 
   3   3  10     4876.63     5016.49    133.80 o 
  -7   4  10      986.08     1010.28     66.14 o 
  -6   4  10      549.43      600.17     53.97 o 
  -5   4  10       56.31       75.51     19.03 o 
  -4   4  10     2617.15     2762.43     52.34 o 
  -3   4  10     2883.88     2839.87     53.39 o 
  -2   4  10      524.51      599.34     38.88 o 
  -1   4  10       31.09       51.46     21.91 o 
   0   4  10      468.78      484.74     44.69 o 
   1   4  10     1621.85     1727.58     73.25 o 
   2   4  10      560.80      558.83     64.92 o 
   3   4  10      694.09      728.61     59.04 o 
  -7   5  10      123.66      109.76     32.06 o 
  -6   5  10      312.10      345.15     42.63 o 
  -5   5  10        3.11       31.04     17.28 o 
  -4   5  10     1033.41     1078.73     47.58 o 
  -3   5  10     1054.38     1101.30     31.11 o 
  -2   5  10     1289.13     1309.02     35.93 o 
  -1   5  10     1561.30     1528.56     66.37 o 
   0   5  10       61.71       95.10     25.17 o 
   1   5  10      342.47      360.42     42.24 o 
   2   5  10      160.17      241.20     42.82 o 
   3   5  10     1135.48     1250.43     66.89 o 
  -7   6  10     4998.40     5052.11    137.74 o 
  -6   6  10      975.39     1001.17     48.49 o 
  -5   6  10       37.57       64.58     26.62 o 
  -4   6  10     3655.41     3805.79     63.08 o 
  -3   6  10     4382.74     4489.44     62.67 o 
  -2   6  10     3136.69     3120.02     92.43 o 
  -1   6  10      282.41      266.71     35.39 o 
   0   6  10     1820.58     1733.33     72.04 o 
   1   6  10     3478.62     3698.94    108.91 o 
   2   6  10     2720.14     2756.06    137.79 o 
   3   6  10       57.22       51.68     25.05 o 
  -7   7  10       23.46       66.58     31.08 o 
  -6   7  10     2334.41     2219.52     74.65 o 
  -5   7  10     4119.89     4145.08     91.03 o 
  -4   7  10      516.10      587.71     29.35 o 
  -3   7  10     1490.88     1423.83     35.35 o 
  -2   7  10      562.12      602.64     30.17 o 
  -1   7  10     1711.11     1698.27     70.07 o 
   0   7  10     2708.20     2735.10     77.49 o 
   1   7  10       16.68       65.67     33.84 o 
   2   7  10      145.87      142.03     43.51 o 
  -7   8  10      156.88      137.74     26.23 o 
  -6   8  10      292.68      322.56     32.71 o 
  -5   8  10       33.96       77.04     20.05 o 
  -4   8  10       69.01       70.19     16.41 o 
  -3   8  10     2163.53     2158.51     44.40 o 
  -2   8  10      475.50      474.76     27.64 o 
  -1   8  10        0.33       16.20     11.10 o 
   0   8  10      251.66      291.36     32.52 o 
   1   8  10        9.66      -11.70     17.90 o 
   2   8  10      247.90      236.49     71.83 o 
  -7   9  10      107.92      144.84     33.85 o 
  -6   9  10     1756.18     1817.08     78.96 o 
  -5   9  10     7080.45     7184.63    160.88 o 
  -4   9  10      417.36      473.12     28.21 o 
  -3   9  10      172.66      173.37     17.76 o 
  -2   9  10     1563.19     1615.86     42.59 o 
  -1   9  10     4648.53     4732.89     81.76 o 
   0   9  10     1056.49      993.65     50.26 o 
   1   9  10      413.76      453.74     63.32 o 
   2   9  10     1478.33     1465.20     61.29 o 
  -7  10  10     1203.63     1234.00     73.06 o 
  -6  10  10     1253.20     1225.55     66.54 o 
  -5  10  10      214.30      243.75     37.32 o 
  -4  10  10     3176.70     3146.46     54.65 o 
  -3  10  10     4602.43     4332.11     65.71 o 
  -2  10  10     1074.33     1077.43     41.78 o 
  -1  10  10     1504.16     1510.62     60.61 o 
   0  10  10     2327.39     2354.72    123.85 o 
   1  10  10     3173.12     3060.17    117.64 o 
   2  10  10     2206.39     2120.59     73.87 o 
  -6  11  10      877.12      883.33    106.71 o 
  -5  11  10        0.00        8.04     20.97 o 
  -4  11  10       34.82       43.87     15.03 o 
  -3  11  10      110.58      139.32     16.76 o 
  -2  11  10        6.08       16.04     13.02 o 
  -1  11  10       83.96       71.34     14.15 o 
   0  11  10        6.49       29.06     16.12 o 
   1  11  10      152.83      165.22     29.09 o 
   2  11  10      126.94      156.06     27.72 o 
  -6  12  10     1925.38     1830.24     82.31 o 
  -5  12  10       25.20       33.21     23.43 o 
  -4  12  10     3575.83     3638.12     60.97 o 
  -3  12  10     2289.81     2322.12     48.46 o 
  -2  12  10     2495.59     2433.27     54.08 o 
  -1  12  10        0.27        5.57     12.98 o 
   0  12  10      523.06      541.91     31.64 o 
   1  12  10     3873.05     3857.09     98.99 o 
   2  12  10     1060.45     1043.59     57.68 o 
  -6  13  10     1213.39     1236.04     73.84 o 
  -5  13  10     4046.25     3853.21    118.30 o 
  -4  13  10     1417.10     1473.36     39.18 o 
  -3  13  10      155.41      168.01     18.42 o 
  -2  13  10      567.93      563.41     31.70 o 
  -1  13  10     2425.45     2323.43     59.21 o 
   0  13  10     3091.94     3107.95     70.19 o 
   1  13  10       36.29       -6.50     19.99 o 
   2  13  10      347.34      392.99     41.14 o 
  -6  14  10       14.88       32.24     25.56 o 
  -5  14  10       14.28       29.28     19.48 o 
  -4  14  10       68.99       85.29     15.60 o 
  -3  14  10       19.75       27.92     13.30 o 
  -2  14  10      340.58      323.10     25.37 o 
  -1  14  10       15.82       34.89     13.07 o 
   0  14  10        0.15       20.96     14.50 o 
   1  14  10       55.74       32.24     21.88 o 
  -6  15  10      659.28      718.32    100.15 o 
  -5  15  10     4017.31     3780.54     96.34 o 
  -4  15  10     1199.64     1199.24     37.69 o 
  -3  15  10       60.73       50.41     14.85 o 
  -2  15  10      628.08      659.66     39.09 o 
  -1  15  10     2292.47     2213.80     60.87 o 
   0  15  10     3123.69     3095.76     65.72 o 
   1  15  10      141.52      124.35     28.73 o 
  -5  16  10       19.69       21.04     20.18 o 
  -4  16  10     2669.62     2609.57     57.30 o 
  -3  16  10     1953.81     1974.07     47.24 o 
  -2  16  10     1042.58     1038.90     40.49 o 
  -1  16  10       12.29        6.03     13.06 o 
   0  16  10     1579.13     1519.03     47.20 o 
   1  16  10     2755.18     2759.38     64.20 o 
  -5  17  10       43.37       16.78     24.05 o 
  -4  17  10      102.27      111.59     20.44 o 
  -3  17  10      229.05      208.86     23.14 o 
  -2  17  10      480.83      519.37     35.77 o 
  -1  17  10      101.51      110.68     19.53 o 
   0  17  10      297.52      341.33     28.55 o 
   1  17  10       18.46       15.58     16.32 o 
  -5  18  10       55.91       37.52     34.79 o 
  -4  18  10     1387.65     1380.18     45.36 o 
  -3  18  10     2071.30     2001.77     53.78 o 
  -2  18  10      345.19      364.58     31.97 o 
  -1  18  10     1109.69     1144.58     65.37 o 
   0  18  10      790.81      800.44     41.18 o 
  -4  19  10     2556.55     2381.03     68.01 o 
  -3  19  10       13.12       34.78     15.88 o 
  -2  19  10     1319.65     1340.33     56.23 o 
  -1  19  10     3799.48     3692.00     93.79 o 
   0  19  10     2078.31     2158.74     57.96 o 
  -3  20  10     1445.35     1419.98     77.14 o 
  -2  20  10      113.41      103.24     22.46 o 
  -1  20  10        4.53       35.15     17.33 o 
  -2  21  10       90.88       56.96     19.13 o 
  -6   1  11     2371.38     2231.05     86.92 o 
  -5   1  11     2917.03     2965.04     97.65 o 
  -4   1  11     1019.41      955.57     38.32 o 
  -3   1  11      212.76      282.99     27.02 o 
  -2   1  11      158.31      156.38     41.44 o 
  -1   1  11     3710.45     3614.32    105.98 o 
   0   1  11     1893.98     1845.41     76.66 o 
   1   1  11      497.49      606.16     54.15 o 
   2   1  11       52.52      110.16     35.57 o 
  -6   2  11     3089.88     3172.68    113.23 o 
  -5   2  11       41.13       87.65     21.71 o 
  -4   2  11       59.00       69.45     16.71 o 
  -3   2  11     2242.86     2287.43     57.70 o 
  -2   2  11     2624.53     2785.84    119.23 o 
  -1   2  11      515.35      512.21     55.60 o 
   0   2  11      675.83      649.19     72.87 o 
   1   2  11     2968.98     2981.36    144.01 o 
   2   2  11     2433.89     2508.05     93.99 o 
  -6   3  11       23.05       71.43     21.58 o 
  -5   3  11      427.93      437.38     36.94 o 
  -4   3  11      791.64      726.33     41.87 o 
  -3   3  11       48.66       76.51     18.05 o 
  -2   3  11       16.52       59.21     19.27 o 
  -1   3  11       78.30       91.25     34.19 o 
   0   3  11       43.83       85.87     26.84 o 
   1   3  11       31.68       80.46     27.57 o 
  -6   4  11     1014.73     1119.61     52.54 o 
  -5   4  11        8.74       -4.82     15.93 o 
  -4   4  11     1141.43     1192.90     36.61 o 
  -3   4  11     1209.63     1195.58     42.69 o 
  -2   4  11     4047.71     3954.28     87.42 o 
  -1   4  11      579.14      591.88     60.44 o 
   0   4  11      399.28      503.26     49.07 o 
   1   4  11        3.14       17.76     30.05 o 
  -6   5  11      201.05      290.18     44.95 o 
  -5   5  11     2703.20     2781.89     75.54 o 
  -4   5  11     1652.40     1676.87     43.29 o 
  -3   5  11     1394.68     1353.08     45.00 o 
  -2   5  11     1400.11     1537.98     87.03 o 
  -1   5  11     2494.81     2478.51     87.91 o 
   0   5  11     3789.99     3675.42    207.21 o 
   1   5  11       91.18      109.82     29.79 o 
  -6   6  11       58.64       46.39     20.85 o 
  -5   6  11      392.03      512.08     39.59 o 
  -4   6  11      308.01      384.91     26.03 o 
  -3   6  11      767.61      887.44     45.95 o 
  -2   6  11        0.60        5.34     19.52 o 
  -1   6  11      257.38      322.72     40.27 o 
   0   6  11       28.80       28.33     36.26 o 
   1   6  11      286.33      256.57     64.23 o 
  -6   7  11     1022.94      968.58     69.07 o 
  -5   7  11     1634.98     1789.03     76.88 o 
  -4   7  11     1106.32     1123.30     45.58 o 
  -3   7  11      351.80      345.66     28.85 o 
  -2   7  11        0.52       25.38     22.79 o 
  -1   7  11     4541.68     4454.89    122.10 o 
   0   7  11      350.09      331.19     43.43 o 
   1   7  11      385.59      428.47     48.10 o 
  -6   8  11     1233.98     1116.96     68.69 o 
  -5   8  11       79.33      111.13     29.90 o 
  -4   8  11     1084.33     1192.63     43.12 o 
  -3   8  11     3608.70     3555.70     64.91 o 
  -2   8  11     2925.52     2932.87     95.47 o 
  -1   8  11      406.73      371.58     42.85 o 
   0   8  11        1.49      -10.40     20.55 o 
   1   8  11     2428.35     2257.10     90.57 o 
  -6   9  11       81.46       92.85     31.08 o 
  -5   9  11       97.11       98.86     30.05 o 
  -4   9  11      761.02      760.99     40.53 o 
  -3   9  11      232.44      198.63     20.79 o 
  -2   9  11       13.19       53.78     20.88 o 
  -1   9  11        5.47      -16.28     16.28 o 
   0   9  11      756.52      776.62     51.93 o 
   1   9  11     1143.83     1219.82     68.13 o 
  -6  10  11     1467.23     1507.83     99.46 o 
  -5  10  11       13.98       64.00     27.63 o 
  -4  10  11      224.51      230.24     22.43 o 
  -3  10  11      695.63      759.48     51.37 o 
  -2  10  11      929.40      836.07     43.68 o 
  -1  10  11      103.26      126.34     25.08 o 
   0  10  11      102.06      103.77     25.50 o 
   1  10  11      584.55      553.55     46.76 o 
  -5  11  11     3033.28     3044.48    106.10 o 
  -4  11  11     3484.29     3448.34     60.97 o 
  -3  11  11       15.44       27.34     13.76 o 
  -2  11  11      135.69      120.41     19.08 o 
  -1  11  11      639.44      685.36     48.12 o 
   0  11  11     2911.58     2772.57    131.08 o 
   1  11  11     2266.02     2324.08     79.83 o 
  -5  12  11      424.93      536.38     54.93 o 
  -4  12  11       11.71        8.66     12.73 o 
  -3  12  11      408.80      402.89     26.63 o 
  -2  12  11      299.52      327.19     26.21 o 
  -1  12  11       10.72       -3.13     16.42 o 
   0  12  11       26.12       26.86     27.86 o 
  -5  13  11     1379.45     1323.24     77.11 o 
  -4  13  11      415.85      420.25     27.21 o 
  -3  13  11       78.39       83.05     16.53 o 
  -2  13  11      282.10      310.65     25.92 o 
  -1  13  11        1.37      -13.56     16.01 o 
   0  13  11     1324.62     1313.82     62.95 o 
  -5  14  11      551.60      642.81     62.22 o 
  -4  14  11     1201.42     1280.80     39.76 o 
  -3  14  11     4022.61     3950.55     68.55 o 
  -2  14  11     1399.69     1346.62     43.48 o 
  -1  14  11     1254.84     1352.83     51.11 o 
   0  14  11       77.57      117.18     27.86 o 
  -4  15  11      646.85      731.77     39.66 o 
  -3  15  11      694.19      771.09     36.70 o 
  -2  15  11     1126.36     1092.12     42.18 o 
  -1  15  11      402.55      330.11     27.64 o 
  -4  16  11      146.92      116.33     23.91 o 
  -3  16  11     1346.45     1324.92     42.31 o 
  -2  16  11      304.23      323.50     27.72 o 
  -1  16  11      195.65      219.72     23.61 o 
  -3  17  11      232.20      223.00     23.65 o 
  -2  17  11      144.92      143.48     27.33 o 
  -5   0  12     2089.47     1831.71    114.65 o 
  -4   0  12       93.65      129.03     28.62 o 
  -3   0  12       86.62       45.16     26.02 o 
  -2   0  12     3446.66     3421.44    204.44 o 
  -1   0  12     2704.16     2532.76    131.23 o 
   0   0  12       41.82       70.45     37.30 o 
  -5   1  12      355.56      377.61     81.16 o 
  -4   1  12     1073.43     1171.85     44.64 o 
  -3   1  12       21.02       31.71     17.29 o 
  -2   1  12        0.37       34.06     19.11 o 
  -1   1  12      218.14      312.20     52.15 o 
   0   1  12     1847.65     1823.85     80.54 o 
  -5   2  12      153.16      202.58     68.72 o 
  -4   2  12        0.03       62.19     17.24 o 
  -3   2  12      171.71      178.66     25.42 o 
  -2   2  12      547.02      583.45     53.60 o 
  -1   2  12     1916.81     1991.11     82.28 o 
   0   2  12      112.59      179.50     33.92 o 
  -5   3  12     3182.12     3134.59    104.73 o 
  -4   3  12     2740.64     2854.05     66.54 o 
  -3   3  12     1202.33     1240.30     77.66 o 
  -2   3  12      366.44      322.46     40.76 o 
  -1   3  12     1068.24      973.81     67.31 o 
   0   3  12     2606.57     2591.75    275.24 o 
  -5   4  12      611.74      716.24     61.33 o 
  -4   4  12      110.69      150.05     21.91 o 
  -3   4  12      680.43      697.69     46.91 o 
  -2   4  12      128.29      173.61     31.96 o 
  -1   4  12      388.98      318.07     41.76 o 
   0   4  12        9.43       57.17     25.17 o 
  -5   5  12      714.31      715.56     92.55 o 
  -4   5  12       20.90       27.61     18.71 o 
  -3   5  12       68.14       69.36     23.51 o 
  -2   5  12      208.65      254.86     36.81 o 
  -1   5  12      247.04      268.31     40.04 o 
   0   5  12      360.67      395.42     46.39 o 
  -5   6  12      813.47      862.67    103.60 o 
  -4   6  12      193.96      214.95     29.43 o 
  -3   6  12     1572.50     1794.31     63.84 o 
  -2   6  12     2948.69     2893.72     97.66 o 
  -1   6  12     2533.33     2582.37    148.15 o 
  -5   7  12      445.45      366.07     73.90 o 
  -4   7  12     1955.96     1945.99     65.46 o 
  -3   7  12     1901.77     1940.54     66.80 o 
  -2   7  12       28.92      105.99     28.00 o 
  -1   7  12      295.61      292.01     40.73 o 
  -4   8  12      343.71      423.18     37.76 o 
  -3   8  12       99.63       82.12     24.09 o 
  -2   8  12      441.83      512.11     51.02 o 
  -1   8  12      238.87      204.63     36.87 o 
  -4   9  12     1949.44     2016.11     70.17 o 
  -3   9  12     1049.65     1106.31     54.82 o 
  -2   9  12        1.79        8.84     32.81 o 
  -1   9  12      540.75      484.77     50.55 o 
  -4  10  12       10.06       30.63     17.38 o 
  -3  10  12     1199.81     1338.73     60.19 o 
  -2  10  12     4360.75     4368.77    124.77 o 
  -3  11  12        4.02       -7.17     19.79 o 
  -2  11  12      162.23      228.21     37.17 o 
                                                 
